# Supplementary material for: Genome-wide recombination map construction from single individuals using linked-read sequencing
Source: Nat Commun. 2019 Sep 20;10:4309. doi: 10.1038/s41467-019-12210-9 (PMC6754380; doi:10.1038/s41467-019-12210-9)
Supplement: Supplementary file 3 — Source Data [file 41467_2019_12210_MOESM3_ESM.txt]

Remix Molecule Barcode	Probability of Haplotype 1	Probability of Haplotype 2	Probability of Recombinant Molecule
ATGTGTGAGCACGCCT-1	6.30E-11	2.13E-28	1
GGGCCATAGCTCCCAG-1	1.18E-15	2.04E-05	0.999979552
TTGTTTGTCTCAACTT-1	0.001832765	6.86E-19	0.998167235
GGACAAGTCCCGACTT-1	2.87E-18	1.72E-11	1
GTCATTTCAACTCATG-1	1.88E-07	2.37E-15	0.999999812
TGCACGGAGAGAGCAA-1	0.000535186	8.86E-07	0.999463928
GAAGCAGGTACTCACA-1	6.71E-40	9.40E-20	1
ACGAGGATCGTAGGTT-1	9.13E-32	0.321098895	0.678901105
CGATCAATCCTGCCAT-1	0.000919175	7.31E-17	0.999080825
ATCTTACCAAGTCGGA-1	1.79E-12	3.75E-16	1
CATATGGCAATGGGAC-1	7.28E-11	3.38E-07	0.999999661
ACGTACATCGATGGCC-1	3.21E-08	0.287948857	0.712051111
CACCAAACACTTCTGC-1	3.47E-08	2.76E-08	0.999999938
GTAGCGCTCTTCAACT-1	1.07E-13	1.32E-05	0.999986751
TAATCTCTCAAACGGG-1	1.97E-08	2.12E-36	0.99999998
CTGCTGTCAGATTGCT-1	0.000164635	1.97E-23	0.999835365
CAGCTGGGTGGTTCTA-1	1.13E-13	0.001435167	0.998564833
TAGAGAAAGGGTGTTG-1	3.27E-12	1.89E-14	1
GATGGTTGTAATCAGA-1	5.87E-14	0.001193106	0.998806894
TGAGCCGGTTCCTGGG-1	0.012773515	1.45E-07	0.987226341
AGCGCCACAGAACGCA-1	5.40E-29	1.41E-06	0.99999859
ACATCAGGTACGGTGA-1	0.273770075	3.96E-22	0.726229925
AGCTTGACAGAAGACC-1	2.74E-12	9.09E-12	1
CCCAATCAGAGTACAT-1	1.12E-11	0.000598294	0.999401706
TCTTAGTCATTGCGGC-1	0.363694149	2.62E-13	0.636305851
GCGCTGAAGTACAGCG-1	7.76E-12	4.77E-07	0.999999523
ATACTTCCAAGGGATC-1	1.19E-15	7.80E-17	1
AGTATGCTCTTCACAT-1	1.44E-09	0.001713384	0.998286615
AGTTTCTTCAGCCCGA-1	6.14E-16	3.30E-08	0.999999967
ACTACGAAGGCTAGAC-1	1.05E-06	5.78E-09	0.999998941
CTACACCCAGGAATCG-1	2.71E-31	2.67E-36	1
GTAAACCGTGTAATGA-1	1.16E-06	3.43E-12	0.999998837
AAAGCGGAGCGATAGC-1	0.053977986	7.03E-11	0.946022014
CGGCTAGCAGCGGTAA-1	7.96E-25	7.77E-08	0.999999922
AGGGATGCAGTCGGCT-1	2.23E-17	3.38E-09	0.999999997
TCAAGACGTTGCATGT-1	8.84E-27	8.50E-17	1
CCCACATGTTTCCGAA-1	1.71E-15	9.14E-08	0.999999909
GGAACCCAGTGCAATA-1	4.28E-08	6.76E-09	0.99999995
TTGCGTCCAAGACACG-1	6.90E-08	4.67E-05	0.99995327
TAAGTGCCAAGGGATC-1	1.33E-11	3.06E-12	1
GCTTCCAGTTGGCGTC-1	2.42E-06	8.73E-23	0.99999758
ACTTTCATCCAGACCG-1	4.24E-06	1.23E-20	0.999995755
ATCTACTAGAGAGAAC-1	2.03E-07	0.002886308	0.99711349
AAGTTGCTCGTAAGGG-1	1.32E-18	1.41E-20	1
GCAGAGACAGACAGTG-1	4.71E-06	3.35E-23	0.999995286
CATGGCGGTGTCGGCT-1	9.36E-17	6.86E-19	1
TGGGCTGAGTGAGATT-1	1.16E-06	1.03E-10	0.999998844
GCAAAGGGTGCCCACA-1	2.11E-27	5.89E-15	1
CTGTTGCAGACCAGGT-1	9.12E-10	3.50E-09	0.999999996
TGCTATTGTATCTGGT-1	0.001021119	6.53E-20	0.998978881
AAGGTTCCAAATTCCG-1	1.09E-26	4.57E-11	1
CGCAAGCTCCGCGAGT-1	2.71E-15	6.97E-08	0.99999993
AGCTTGAGTTTGCCTC-1	2.08E-13	4.68E-21	1
GTTTCTACAGCTTCGG-1	2.20E-23	1.31E-27	1
CTTCTCTCACCGGCAT-1	2.80E-26	9.48E-12	1
TCTTTCCGTGCTTCGG-1	1.47E-12	3.86E-08	0.999999961
TGTGCAACATGGCACC-1	9.39E-27	0.067693823	0.932306177
ACCTTTATCTTGCATT-1	1.78E-19	0.002900017	0.997099983
GTGCCTTTCGACTGCG-1	0.000510518	7.68E-12	0.999489482
GCATGATAGAATCAGT-1	7.55E-15	1.05E-15	1
TTTAGTCTCGGTCGGT-1	7.44E-09	4.52E-05	0.999954776
ATCATGGGTGGGTTAG-1	0.011303782	1.38E-11	0.988696218
TTTGTCATCTTCAACT-1	1.49E-19	3.45E-32	1
TGCAACACACTTGCTC-1	2.29E-08	2.29E-08	0.999999954
GTTCGGGCATGCATAC-1	1.33E-07	1.83E-10	0.999999867
CGACTCTGTAGTAGGC-1	6.85E-17	2.96E-07	0.999999704
GTACGATAGACTACCT-1	1.64E-11	1.46E-15	1
ACCCACTAGGGATTCG-1	1.55E-07	0.000104323	0.999895521
CTCCTGACAGAGGCTA-1	1.13E-17	1.11E-15	1
GGTTTAGGTGACTACT-1	6.62E-12	1.02E-05	0.999989775
TGCGGGTTCAGTGCCG-1	5.14E-05	3.28E-08	0.999948521
GGCGACTTCCACGAGC-1	0.000358918	2.60E-06	0.999638483
CGACTTCAGCCATGCC-1	1.25E-07	2.71E-05	0.99997276
CACCTTGAGAAGCCGT-1	7.79E-09	3.61E-27	0.999999992
AGGCCGTAGATGCGAC-1	2.97E-21	3.38E-23	1
GCACATACATAACTCG-1	1.44E-10	0.000253929	0.99974607
CAGCTAAGTAGACCAG-1	6.03E-23	2.21E-06	0.999997791
GTAGGGAGTTAGAACA-1	8.58E-18	3.67E-31	1
AACTCAGAGCGAGAAA-1	2.26E-07	4.57E-09	0.99999977
CGAACGCGTTACCGGC-1	4.77E-17	5.61E-22	1
ACTGTCCCATCCCACT-1	4.00E-14	7.71E-18	1
TTCTCCTTCAGCATAC-1	5.49E-34	2.04E-14	1
TGGAGCCGTGCAACGA-1	1.17E-13	2.29E-14	1
CAGGTATAGGATACGC-1	1.33E-18	4.68E-07	0.999999532
CCTGTACAGGCAACAC-1	1.36E-08	1.51E-19	0.999999986
AGGCCCAGTTATTCGG-1	0.289725382	4.01E-16	0.710274618
TGCGGGTTCATGGTGT-1	5.09E-09	0.000169621	0.999830374
TAGTGGTAGGTCGCAA-1	6.14E-07	5.16E-13	0.999999386
GAAGGTGCACAAGCCC-1	8.60E-06	9.32E-26	0.999991403
GTTCTTAAGAGAACAG-1	2.63E-07	1.51E-27	0.999999737
TTGGCAATCTCAGTTT-1	4.11E-09	0.000107789	0.999892207
CTTTCGGTCGGCTTGG-1	2.44E-37	0.104604949	0.895395051
AAGAAGTAGTGTGCGA-1	6.99E-16	5.91E-32	1
CGACTCTAGGTCACAG-1	1.96E-05	4.12E-34	0.999980433
TTCGGCTTCATTGCGA-1	8.53E-11	0.000806965	0.999193035
GGCAACCGTACTTGAC-1	2.52E-10	0.00025497	0.999745029
AGAAATGTCAACACCA-1	0.000956301	3.30E-16	0.999043699
AGTCATGGTCTAGCGC-1	4.28E-08	2.89E-09	0.999999954
TGGTAGTGTGCCCACA-1	2.59E-09	0.001072852	0.998927145
CGGCTAGAGAGAGGCG-1	5.16E-09	6.05E-07	0.999999389
AGTGGCCGTACCGCTG-1	3.19E-20	0.001440572	0.998559428
GCATGCGGTTGGCTTA-1	2.16E-06	4.56E-09	0.999997834
GCTGCGATCTCGTTAT-1	0.000107789	4.11E-09	0.999892207
TTTGTGTGTGTGCCTG-1	1.24E-20	2.07E-05	0.999979311
CAGTATGCAGGGCATA-1	0.001652341	1.31E-13	0.998347659
CCATGAATCTTGAGGT-1	0.00513162	2.27E-09	0.994868378
TATGTGGGTCTTAGCA-1	8.12E-09	0.000762966	0.999237026
GTGACATGTAACCCGC-1	1.90E-64	6.85E-33	1
CTGCGTTAGGCATGGT-1	0.001834826	1.20E-18	0.998165174
TGAGAGGGTTTAAGCC-1	8.38E-41	0.148348601	0.851651399
AGTCTTTCAAGGGTAC-1	7.41E-08	9.15E-10	0.999999925
ATCCATTTCGTTGCCT-1	6.65E-13	5.94E-31	1
GCGCGATTCCTTAATC-1	7.77E-06	3.64E-08	0.999992191
CCTTCCCAGACGCATG-1	6.86E-12	0.00107594	0.99892406
CGCAGACGTAGCTCCG-1	7.50E-18	2.45E-18	1
AATCTTCAGCTGCCCA-1	1.39E-09	2.18E-18	0.999999999
AGGGAACTCCGCGACA-1	6.57E-32	1.48E-05	0.999985198
TTTACACCAGGAATGC-1	1.65E-08	1.47E-12	0.999999984
ACGTATGGTCTGCGCA-1	2.02E-33	6.77E-05	0.99993228
ACCTTTATCACCAGCG-1	9.14E-10	5.31E-07	0.999999468
GTACTCCAGACTTCCA-1	1.76E-12	3.09E-32	1
CTCTAGCCAAGACGAC-1	7.93E-06	1.12E-23	0.999992075
ACGGGCTTCGAAAGGC-1	1.42E-22	1.97E-15	1
TATCTCAAGTCCATAC-1	1.63E-36	1.36E-05	0.999986372
TTTCGGCAGGTCTCGC-1	1.31E-10	8.37E-27	1
AGACGTTCACTAAGGG-1	1.64E-12	1.84E-08	0.999999982
CCGAGACAGGAGGACG-1	1.26E-29	1.46E-06	0.999998539
GTAAGTCGTTTCGCCT-1	1.83E-07	1.68E-18	0.999999817
TGAAAGACAGGCCGTT-1	1.93E-09	0.000193978	0.99980602
AGGTCCGAGAATTCCC-1	1.07E-09	0.000943263	0.999056736
GCCTATCGTGGCCTCA-1	0.000229993	2.29E-09	0.999770004
TTAGTCTGTACAGTTC-1	1.72E-12	1.15E-08	0.999999988
GGGAAACCAAGCGAGT-1	4.11E-08	4.57E-09	0.999999954
TAGACTGAGCCTGATT-1	6.46E-12	4.87E-09	0.999999995
TATCTACGTACGAAGC-1	1.31E-43	5.98E-05	0.999940159
CGACCTTTCGTGACAT-1	0.008516576	1.47E-20	0.991483424
GCCATCTCACCAATGT-1	9.25E-15	0.002026131	0.997973869
CAGAATCTCAAGCCGC-1	0.003847811	2.28E-09	0.996152187
GGCCGATGTCTTCGCT-1	6.37E-17	0.001706449	0.998293551
AAGTCTGGTGGAAAGA-1	2.55E-05	4.61E-07	0.999974025
TTGGTGAAGGTATGTA-1	1.49E-20	0.000382948	0.999617052
TAATCTCCACAGCCCA-1	2.73E-09	1.90E-07	0.999999807
GTAGCTAAGCAGTAGC-1	0.000510584	2.62E-15	0.999489416
TCGCTACGTTCCGGCA-1	1.83E-10	8.16E-12	1
ATGAAAGTCCGAATGT-1	5.98E-07	3.29E-10	0.999999402
CGATAACCAGTCAAGG-1	7.86E-12	0.222241049	0.777758951
GTTTACTCACATTCGA-1	3.27E-07	3.44E-17	0.999999673
ATATGGCAGAGGTTGC-1	3.09E-17	3.08E-07	0.999999692
AAGACCTAGGTCATTC-1	4.20E-11	1.35E-08	0.999999986
AAACGGGTCGCACAGC-1	3.39E-10	7.08E-29	1
CAGAATCTCACATACG-1	2.75E-24	3.67E-31	1
ATTTCTGAGAAGAAGC-1	9.55E-24	3.55E-12	1
ACTTTCAAGGCAATTA-1	4.56E-08	6.57E-10	0.999999954
CTTAGGACACGAAGCA-1	1.61E-06	0.000215502	0.999782885
AGATAGAGTGAGCACA-1	1.38E-15	0.000330447	0.999669553
ACCAGTAGTGACACGA-1	0.027829244	5.11E-30	0.972170756
GGACAGACAGCTATTG-1	4.82E-12	9.14E-22	1
GCTGCAGAGAGCGCTA-1	5.90E-08	8.23E-09	0.999999933
TGCCATCAGCGCTCAC-1	0.002996151	3.76E-27	0.997003849
GACAACTCACGTCGAC-1	1.23E-19	7.80E-23	1
ACTGGGCAGACTTAAG-1	1.18E-29	1.69E-09	0.999999998
ACACCAATCGTTGCCT-1	8.62E-13	1.50E-05	0.99998497
ACAGTGTGTACAGACG-1	7.43E-08	1.50E-24	0.999999926
CCAAGATTCACCCAAA-1	9.98E-07	1.33E-23	0.999999002
CTTCAGCAGGAGTTTA-1	0.048931169	8.25E-09	0.951068822
TTATGCTGTCATCGGC-1	9.97E-06	1.76E-27	0.99999003
AGTTACGAGTCATCAC-1	4.72E-10	1.54E-10	0.999999999
ACATCAGGTTCTCCCA-1	3.85E-08	2.13E-08	0.99999994
CGCACTTTCGCATGGC-1	2.38E-22	1.57E-06	0.999998427
ACCTAAGGTGGTTCTA-1	1.92E-07	4.68E-23	0.999999808
GGGTTGCTCCACGATA-1	1.64E-07	1.05E-15	0.999999836
CTGGTCTGTGTGGTTT-1	3.02E-19	0.00201513	0.99798487
AAGCGAGGTAAACCTC-1	2.28E-08	1.64E-07	0.999999813
TGTGACAGTCAGAAGC-1	3.50E-30	1.03E-08	0.99999999
CCATTCGGTTCTGCAA-1	8.27E-12	4.19E-12	1
TGTAAGCTCGCTTATT-1	1.31E-09	2.39E-08	0.999999975
CAGCTGGGTTCACGAT-1	1.56E-13	0.000954978	0.999045022
TAGAAGACAGATGAGC-1	2.49E-16	5.23E-12	1
GATGGTTCACTCTGGG-1	1.83E-07	4.76E-05	0.999952218
CTGCTGTTCGGAGAGT-1	0.000696376	8.40E-42	0.999303624
TTCCATAGTGTGATCT-1	4.17E-10	1.65E-09	0.999999998
CTGGCGACAGATCGGA-1	9.66E-47	1.38E-05	0.999986207
AACCCTCGTACACGCC-1	0.320012299	2.18E-50	0.679987701
TTGACTTTCAGTTGAC-1	1.36E-05	1.21E-08	0.999986416
TGCGCGACACTTCACC-1	7.41E-25	0.000573741	0.999426259
CTCTTAAGTTGTGTCA-1	6.15E-16	6.54E-07	0.999999346
ACGATACAGCTGGTCC-1	5.52E-13	1.52E-19	1
ATAGTGCGTATAGGTA-1	3.23E-05	8.98E-12	0.999967748
TAGGGTTGTTATTCTC-1	2.98E-13	1.46E-06	0.999998536
AAGGGTGCAACTGGAG-1	2.71E-10	8.03E-11	1
AGTCGTAAGCCCGTTG-1	6.58E-16	0.000102223	0.999897777
CGACTCTTCGGAGTTT-1	5.25E-06	4.13E-30	0.999994749
ATACTTCCAAGAGGCT-1	2.14E-08	3.78E-05	0.99996219
CCGGATGTCGTACTCC-1	4.09E-12	1.07E-07	0.999999893
AATCCGAGTCCAGTAT-1	4.85E-05	1.07E-08	0.999951533
CCTTTCTAGAAGGTGA-1	2.29E-20	6.74E-06	0.999993263
TGCAGTAGTGTTCCGG-1	2.34E-11	0.000101197	0.999898803
AGGGAGTTCCACTCGT-1	0.000872406	5.11E-07	0.999127082
TGTTCGCCAGCGTACC-1	2.81E-27	1.30E-05	0.999987006
TTAACTCTCAGTTAGC-1	7.27E-13	0.006460209	0.993539791
ACTGGATCATACATGC-1	0.316497273	2.81E-10	0.683502727
ACGCTCTGTCAGAATA-1	1.71E-13	0.003074033	0.996925967
TTGGTGAAGTTTGGCT-1	2.14E-07	7.31E-16	0.999999786
CACCAGGAGGAATTAC-1	3.24E-09	8.62E-05	0.999913797
TGAGCATGTTCGCGAC-1	2.20E-12	7.69E-12	1
TAGGCGCAGTATTGCC-1	1.25E-28	4.26E-11	1
AGATAGACAATACTCG-1	5.48E-23	2.62E-06	0.99999738
TAGCCTCCAGAGAGGG-1	6.56E-29	0.038561956	0.961438044
TCCTCAGCATTACGCA-1	3.65E-07	8.21E-16	0.999999635
TTGACTTAGGCCCGTT-1	4.49E-23	0.000162165	0.999837835
TGAAAGATCCTCACCA-1	1.93E-11	1.97E-21	1
CTGTAAGCAGCCTACG-1	6.96E-11	1.81E-14	1
ACTTACTAGCCGACTC-1	8.64E-23	0.131687057	0.868312943
ATGTGTGCATTGCCCT-1	6.11E-26	0.009685406	0.990314594
AGCAAGGCAGGAGCAT-1	0.001569223	1.02E-07	0.998430675
CCATTCGCAGCTTCGG-1	3.29E-15	9.89E-07	0.999999011
ACAGTGTGTTGCGCAC-1	0.222187211	1.03E-11	0.777812789
GCGCAACAGGTAACGC-1	0.002057573	1.20E-08	0.997942415
ATCCATTGTTTACTCT-1	3.82E-11	1.80E-13	1
TACTTGTGTTATTCGG-1	1.08E-17	2.93E-34	1
GGAACTTAGACACGAC-1	5.32E-09	0.005131007	0.994868988
GGAACGATCATTACTC-1	3.70E-08	1.20E-05	0.999987984
AGGTTTGGTTCCCTTG-1	2.14E-10	0.001742945	0.998257054
GCATGTAAGTAAGGCC-1	3.10E-12	4.31E-05	0.999956887
TTGCTTAGTAGCTAAA-1	0.000510738	1.07E-12	0.999489262
TTCCATATCGGGTGAA-1	3.43E-16	1.65E-07	0.999999835
GGGACAACATACGCCG-1	7.26E-11	4.10E-08	0.999999959
TGGGAAGTCAGGCAAG-1	3.59E-11	2.42E-12	1
TCTTAGTAGCTCGCTG-1	0.339672017	5.69E-13	0.660327983
ACTGTCCAGCTATCAC-1	3.91E-28	0.000124413	0.999875587
GTCACAAAGCGCCACT-1	0.198106777	1.41E-31	0.801893223
AGTTTCTCATGCAATC-1	3.85E-07	3.28E-15	0.999999615
TTAAGCGCATGGTCTA-1	8.15E-12	4.11E-09	0.999999996
TTCTCCTAGCAAGACC-1	0.001462932	3.44E-16	0.998537068
ATCAGCATCCAATGGT-1	3.46E-07	3.67E-12	0.999999654
TGTAGTGCAACGTCTA-1	4.16E-20	0.012038971	0.987961029
CATTCTACAGCTCGCA-1	1.13E-18	1.48E-07	0.999999852
CATGGCGGTGCGAAAC-1	4.47E-17	1.07E-17	1
AGCGTATCACAAGACG-1	4.57E-08	4.09E-12	0.999999954
AGATAGACATTAGGCT-1	3.98E-09	0.053977475	0.946022521
TGCTACCTCGCTCTGT-1	7.41E-09	9.21E-06	0.999990782
CTCGGTTGTGCATCTA-1	3.66E-05	8.67E-08	0.999963275
AATCCAGAGAAGATTC-1	9.59E-11	7.61E-19	1
CTCGAGGTCCGAGATT-1	2.90E-06	2.39E-07	0.99999686
ACTGATGCATGGCTCG-1	4.58E-11	9.74E-15	1
GTCTGAATCGGTTCGG-1	0.24792288	6.11E-50	0.75207712
AGGTAGGAGTGGAGAA-1	5.11E-05	2.64E-11	0.999948909
ACGAGCCTCCTTAATC-1	0.400569872	5.79E-11	0.599430128
TGAGACTCAGAACAGC-1	5.76E-13	1.55E-08	0.999999985
AGGGTTTCACGGCCAT-1	1.34E-25	1.35E-29	1
GTCATAGCAAGAACTA-1	1.84E-05	3.10E-12	0.999981598
ATGAAAGTCCTCTGTG-1	0.001153368	5.99E-08	0.998846572
TCTCCGAAGTCTCCTC-1	0.000238969	1.96E-12	0.999761031
AGGTTTGGTAATCACC-1	0.000102211	1.54E-15	0.999897789
AACACGTGTCTCAACA-1	1.75E-05	8.55E-09	0.999982448
TTCGGCTCAGACGTAG-1	5.88E-12	1.18E-14	1
GCAGAGAGTTTGACTG-1	1.44E-09	0.000239422	0.999760577
AAGCCCGAGAGAGATG-1	0.003649829	3.64E-16	0.996350171
TAAGGCTGTACTGTAC-1	1.07E-08	4.11E-08	0.999999948
TTGTCTAAGCAGGATC-1	8.77E-26	1.23E-08	0.999999988
AAAGCTCGTTGCAGCC-1	1.12E-22	5.62E-07	0.999999438
GACGTTACAATCCATG-1	4.92E-17	4.27E-07	0.999999573
CCTAGAAGTCAAAGCG-1	1.37E-15	0.001020301	0.998979699
TGCAGTAGTATATGGA-1	1.72E-11	9.14E-09	0.999999991
ATTCATCTCTTTCGCG-1	3.84E-07	1.25E-07	0.999999491
CAACAACCATACGTCA-1	0.000363053	5.34E-09	0.999636942
TTTGCGCGTGTTCAAC-1	9.21E-10	9.20E-05	0.999907991
TTAGGCATCAGATAAG-1	3.15E-11	1.21E-24	1
TGGTTAGCACTCTGTC-1	1.97E-16	0.003910844	0.996089156
TCCCACACATGGTAAA-1	0.006565956	1.38E-21	0.993434044
AGATCTGCACGCCTGA-1	1.10E-18	6.54E-12	1
CGGGTGTTCAGCATAC-1	1.02E-24	7.35E-11	1
ACGCCGATCCGTAGGC-1	1.16E-06	1.96E-31	0.999998839
CACCACTAGCCACCAC-1	0.002821063	2.04E-08	0.997178917
TCACGAAAGACAATGT-1	2.43E-07	6.88E-12	0.999999757
GTGGTTACATGGGAAC-1	3.88E-28	3.83E-11	1
ATCACGACAGCACACC-1	5.95E-23	7.66E-07	0.999999234
CGATCGGGTTGTAAGA-1	5.52E-27	0.171960302	0.828039698
CTCGTTGAGGCAATTA-1	2.06E-08	2.56E-05	0.999974417
TAGCGTAGTAACTGTC-1	6.21E-06	4.62E-13	0.999993789
GTTTGTTGTCTCGGCA-1	8.60E-12	1.76E-13	1
TAGGCCGGTAAAGCAT-1	9.36E-17	7.49E-25	1
AGAGCTTTCTTCCGAC-1	4.04E-05	2.34E-15	0.999959603
CCACATCTCTGGCAGC-1	7.62E-07	1.15E-10	0.999999238
TCACCTGGTATAAGTG-1	3.24E-23	2.87E-10	1
GTGGACCAGTTAACGA-1	1.64E-25	1.56E-14	1
GAGTGAGCAGACTATC-1	1.64E-08	0.000229866	0.999770117
GTGTTAGGTCATACCA-1	3.85E-07	5.75E-15	0.999999615
ACACAACCAGAACGCA-1	6.44E-45	1.75E-19	1
GTGAAGGAGAGGTTGC-1	4.88E-05	3.18E-38	0.99995116
GGAATAATCGCTAGTA-1	1.14E-10	0.000919046	0.999080954
AGATAGAGTTAAGGGC-1	4.68E-26	0.000706181	0.999293819
ACTGATGAGCCCGAAA-1	1.82E-11	0.367357427	0.632642573
TGGCCAGAGACCCACC-1	4.57E-05	2.91E-07	0.999953985
GCTATTTTCAAACGGG-1	5.38E-06	5.63E-30	0.99999462
TGCAACATCAGAGACG-1	0.000215475	3.78E-06	0.999780746
GCTAAGTCACGAAATA-1	5.56E-20	0.144728888	0.855271112
TTGAACGCAAGGCGAT-1	1.74E-25	0.012505628	0.987494372
TAGTTGGCAGATGGGT-1	2.94E-07	2.40E-07	0.999999466
TTGAGCAGTCTCGTCT-1	1.64E-11	1.46E-15	1
TATTACCCAAGACGTG-1	2.56E-05	4.82E-08	0.999974393
GACTTGATCTAACGGT-1	8.90E-11	6.79E-09	0.999999993
CAACTTTTCGTCTGCT-1	2.39E-06	1.49E-06	0.999996114
AAACCTGCAGTCAGAG-1	1.45E-16	1.16E-05	0.999988372
CGATGATCATTCCTCG-1	4.12E-09	3.55E-34	0.999999996
GTCTCACCAACCCGAC-1	0.007269866	8.35E-19	0.992730134
TGTGGGCTCGAATGGG-1	6.74E-24	0.040006892	0.959993108
TCTTTCCGTAACGCGA-1	3.21E-14	6.54E-16	1
ACCTCTGTCCGACCAG-1	1.85E-16	7.18E-11	1
GGCTTAAGTCAACCGC-1	0.000379767	1.95E-23	0.999620233
ACGAGCCCAGTGGCCT-1	2.64E-11	0.000366046	0.999633954
GGTGTTAAGGAGGGCA-1	1.64E-08	0.000229866	0.999770117
GCATGATAGCACGCCT-1	5.23E-20	5.89E-11	1
CTACATTAGTTGAGTA-1	0.036619429	4.91E-08	0.963380522
GTGGTTACAGGTCAAG-1	2.16E-07	2.75E-19	0.999999784
CATTCGCTCTCTGATT-1	1.60E-23	0.47735196	0.52264804
TGGCGCACATGCGCAC-1	1.74E-29	4.19E-07	0.999999581
GCAAACTAGGTGAGTC-1	4.17E-09	2.33E-11	0.999999996
ACGGCCATCTAAGCCA-1	4.58E-05	1.69E-18	0.999954234
CGATGTAAGCCATGCC-1	4.57E-09	2.95E-07	0.999999701
TCAACGAGTTCTTACT-1	0.094852068	1.12E-29	0.905147932
GACTGTACAGGCCTTG-1	6.62E-21	2.86E-15	1
CTCTTAAGTGGTAAGC-1	1.22E-14	8.45E-07	0.999999155
ACGGAGATCTAACACG-1	4.21E-24	0.000735402	0.999264598
TGGGAAGGTACGCTGC-1	3.37E-23	5.27E-12	1
AGTGAAACAAAGCGCA-1	3.28E-17	3.29E-07	0.999999671
TGAAGGGTCATTGTTC-1	1.94E-20	0.015660925	0.984339075
AAGTCTGGTCCCAAGC-1	8.91E-15	7.31E-09	0.999999993
AGGCCACAGCAAGACC-1	1.81E-53	1.80E-18	1
GACCTGGGTCGGGAAT-1	6.27E-30	5.55E-05	0.999944464
CTCTGGTAGAAAGTGG-1	1.53E-31	2.31E-15	1
CTCTCGAAGGGTGATC-1	5.92E-06	9.43E-05	0.999899765
TAGGTCAAGCCAGTAG-1	1.10E-05	1.52E-29	0.999988976
ACACAACTCACTGAGT-1	0.265061564	3.15E-13	0.734938436
AAGTGCTCAGAACGCA-1	5.46E-14	4.73E-19	1
AATCCAGTCCCACAAA-1	0.000239327	4.72E-15	0.999760673
TGAGCATTCTTCCGAC-1	4.82E-08	5.99E-05	0.999940073
CAGCTAATCTCCACAC-1	9.46E-15	3.42E-27	1
CGGCTAGGTTAAAGGT-1	4.11E-08	4.57E-09	0.999999954
GCTAAGTTCGCGATCG-1	1.03E-05	6.73E-21	0.999989736
TAGTTGGAGTGGACGT-1	7.69E-52	1.57E-22	1
CTACACCTCACGTTAG-1	1.08E-08	3.23E-09	0.999999986
CTACACCAGAGGTCTG-1	9.81E-07	8.65E-20	0.999999019
GCCTGTTCAGAGCCAA-1	3.83E-27	4.86E-31	1
TGTGTCCAGTGGACGT-1	1.35E-11	4.97E-09	0.999999995
TCACGAATCTGTAGCA-1	5.15E-14	1.39E-10	1
ACACCGGAGATGGTCG-1	4.96E-22	2.23E-33	1
TTAACTCAGTAACAGT-1	1.45E-06	4.67E-26	0.999998551
ATATTCCCATGATAAG-1	2.14E-08	0.000115589	0.999884389
TCCTCAGGTTGATTCG-1	1.58E-12	3.96E-20	1
ATCACGACAGCGTCCA-1	1.11E-07	4.77E-17	0.999999889
GGGAATGTCAACGGCC-1	4.82E-41	2.84E-25	1
GCTGAATAGTGACTAA-1	1.44E-07	1.02E-08	0.999999846
GGCTGCAGTCTCCAAA-1	1.31E-19	4.10E-06	0.999995901
TACTCTACAGTAGGGT-1	2.57E-14	3.59E-32	1
AGATAGAAGTGCTGGA-1	3.76E-18	6.28E-22	1
CACAGTACAGCCTATA-1	0.002150817	7.30E-17	0.997849183
TGATTCTAGGCCTTCG-1	1.14E-55	6.58E-09	0.999999993
ACTGAACAGACGACGT-1	1.10E-23	6.58E-07	0.999999342
TCCACACCATTTCTTG-1	2.96E-16	1.37E-05	0.999986287
ATCATCTTCAGACACT-1	1.46E-11	0.00025538	0.99974462
ACGACTATCCGATCTC-1	3.68E-12	0.000366248	0.999633752
TGAATCGCACTTAAGC-1	1.38E-09	9.56E-05	0.999904413
ACCATTTCAGAACAGC-1	1.73E-07	6.54E-17	0.999999827
AGCCTCTAGTCATCAC-1	2.46E-15	3.88E-08	0.999999961
GAGAACGGTCAACCGC-1	1.32E-07	8.42E-24	0.999999868
TCATTTGAGCTTGCGC-1	7.26E-18	1.45E-08	0.999999985
TATCGAGCATGAGACG-1	0.240744421	7.79E-18	0.759255579
GGGCCATCAGTCCACG-1	0.000538605	5.35E-09	0.99946139
AGCGATTCAGGTCAAG-1	1.65E-10	1.14E-05	0.999988572
TGTGGTAAGTGAAGAG-1	6.80E-06	4.31E-05	0.999950091
TGTGTTTGTGTTACCA-1	1.03E-13	2.03E-08	0.99999998
GGGTATTTCCTTAGAG-1	3.59E-08	1.72E-07	0.999999792
AGACCATCAAAGTGTA-1	4.71E-09	4.56E-08	0.99999995
AGCTCCTAGAGTAGCC-1	2.74E-17	3.40E-13	1
CAAGCGCAGATATACG-1	3.32E-17	0.002919693	0.997080307
CTACCTGAGAAGGGTA-1	9.18E-05	1.65E-11	0.999908167
GTTCATTAGAAGAAGC-1	1.97E-26	1.29E-13	1
CGTTCCAAGTTACGGG-1	0.363668668	4.91E-16	0.636331332
ACACCAAGTGGTAAGC-1	2.06E-18	1.71E-14	1
AGGGAGTAGTGAAGAG-1	1.84E-05	1.32E-12	0.999981595
CGGGTCAAGCTGTTCA-1	2.63E-09	2.45E-14	0.999999997
CCACGGAAGTCACCCG-1	0.005340915	1.43E-09	0.994659084
CTCTTAAAGCAAAGCC-1	1.96E-05	1.78E-24	0.999980388
CTTATTGTCGACCTGG-1	0.003420192	6.02E-13	0.996579808
TGCGGGTCACGACTCG-1	2.61E-11	1.24E-27	1
CCCATACGTGCTCTGG-1	3.93E-22	2.01E-06	0.999997995
CACAGTATCATGCTCC-1	0.00013206	0.00168004	0.998187899
TGGTTCCCAAAGTTAG-1	3.14E-18	7.81E-12	1
GTGCGACGTTTGAGCT-1	7.26E-16	5.17E-06	0.999994827
ACACAACAGATCCACT-1	2.10E-14	4.58E-09	0.999999995
ACGGGCTTCTCCTATA-1	0.000207015	2.56E-06	0.999790429
GGCCATGGTACAACGG-1	1.21E-06	1.31E-44	0.999998789
ACCCGTTTCTTGAGAC-1	1.96E-22	2.42E-16	1
TCCTTGGTCGGTCCGA-1	8.41E-21	2.34E-07	0.999999766
ACGTACATCGTTGAGT-1	0.000918558	1.23E-15	0.999081442
CTCCTGAGTTTACTTC-1	2.56E-05	4.82E-08	0.999974393
CGAAACTTCGGAAATA-1	3.81E-22	0.246401795	0.753598205
CCTCATGAGCAGACTG-1	1.18E-15	1.88E-13	1
ACGTATGAGTGCAAGC-1	1.64E-30	1.10E-09	0.999999999
TGGTCTCTCCACGACG-1	4.72E-09	4.77E-12	0.999999995
CAACAACGTTTCTTAC-1	7.06E-22	6.40E-20	1
TTCGTGCGTTAGGAGC-1	3.68E-12	5.11E-05	0.999948881
CAACCTCCAACCTGCG-1	0.319592947	6.13E-46	0.680407053
GTGGTCGCAAACTGTC-1	0.000207015	2.56E-06	0.999790429
GTTAAGCCAAGGCGAT-1	1.33E-08	4.13E-05	0.999958714
CCCGGAAGTTAACCCA-1	9.23E-17	1.71E-07	0.999999829
ATGCGGCTCCTGCCAT-1	9.30E-06	3.89E-06	0.99998681
AACGGTTGTCTTGTCC-1	1.77E-05	3.85E-08	0.999982253
AAGCGAGTCATTTCGT-1	8.01E-07	8.67E-19	0.999999199
CCATCCAGTTGATCGT-1	0.014750862	1.96E-29	0.985249138
TTGTAGGTCCGGCACA-1	1.05E-27	0.171991347	0.828008653
AAAGAACTCCAGCGAC-1	1.07E-08	4.11E-08	0.999999948
CTTCATATCCTAGAAC-1	2.27E-13	6.67E-45	1
AGGAAGCGTTTGAGCT-1	1.25E-08	0.005130394	0.994869594
GATTACGCAGAGGTCA-1	1.65E-24	1.16E-05	0.999988449
GTATTCTAGCCATCGC-1	0.002039972	1.17E-23	0.997960028
CCATCGTCACACTCGG-1	8.57E-74	1.16E-06	0.99999884
CCACTGTGTTTGTCTT-1	4.11E-08	4.57E-09	0.999999954
TACACCCCACACATGT-1	1.69E-09	5.88E-35	0.999999998
ATAACGCTCTAACTCT-1	8.51E-09	3.67E-07	0.999999625
TACCTTATCGGAGAAC-1	9.93E-20	4.18E-20	1
CGCAAGCAGTCTTGAC-1	4.69E-06	2.69E-09	0.999995305
ACGAGCCCAAGCCCAC-1	0.268145292	3.37E-31	0.731854708
GCAACCGGTGGTTGAG-1	1.88E-13	1.47E-12	1
TGAAGGGAGGCTAAAT-1	6.17E-09	2.09E-22	0.999999994
AAGTCTGCAGAAAGCC-1	9.93E-19	1.71E-08	0.999999983
ACCAACAAGCGTTGTT-1	5.28E-11	2.20E-14	1
CACCAGGAGGCATGGT-1	9.14E-09	1.72E-11	0.999999991
TAGAGCTGTTTCTAGG-1	0.003240309	4.46E-09	0.996759686
GATCGGCCAGTTGCCG-1	2.05E-15	0.006500898	0.993499102
GATAACCTCGCACCTT-1	3.43E-12	4.24E-14	1
GGTGCGTGTCAACCTA-1	0.01885656	1.51E-34	0.98114344
CCATCCAGTGTACGAG-1	0.488707575	1.55E-27	0.511292425
CGAAGCCTCCTCCTGA-1	1.73E-07	3.63E-26	0.999999827
TTCGACCAGACGCAAC-1	0.00025549	4.79E-12	0.99974451
ACACGATGTCTAGGGA-1	2.30E-55	0.006312073	0.993687927
AGGCGAACACCAGGTC-1	0.0015482	1.73E-13	0.9984518
TGCATAGCAGTTCCCT-1	8.57E-10	1.71E-10	0.999999999
ATTCATCGTCTTTCAT-1	0.000102223	6.58E-16	0.999897777
AGGCGAAGTCAAGTTC-1	3.65E-13	7.47E-09	0.999999993
GACTAACGTAGAGAGA-1	1.38E-34	0.029704213	0.970295787
TTCTCCTTCGGTCCGA-1	4.72E-38	6.09E-09	0.999999994
AGGGATGAGAGACCTG-1	6.58E-16	0.000239459	0.999760541
GCTAAGTTCGAGTACT-1	4.13E-05	0.000241876	0.999716806
GTATTTCAGTGAAACT-1	3.60E-08	1.20E-05	0.999987985
CATGACATCCTTGCAC-1	0.000593572	3.24E-09	0.999406424
TAGAACCAGGCAGCAT-1	3.01E-09	0.376025304	0.623974693
GACACATGTCAAAGAT-1	9.08E-10	1.26E-11	0.999999999
GGAACCCAGGACACCA-1	9.19E-09	0.054063203	0.945936788
AAGGCAGAGGTTGTAA-1	2.28E-16	0.393582722	0.606417278
GGCTGGTTCGACGTAT-1	0.011517449	7.32E-09	0.988482544
AACTGGTGTGGGTTAG-1	2.04E-07	4.26E-08	0.999999754
AGTCCAACAACGACAG-1	3.45E-14	0.095278838	0.904721162
CATTCATAGGCTAGCA-1	1.70E-08	3.85E-08	0.999999945
AGTAGTCGTGCAACTT-1	0.000207015	2.56E-06	0.999790429
TTCCATAAGTCCTCCT-1	0.000204294	8.44E-19	0.999795706
CTCTGACAGATTCACC-1	0.000206989	5.99E-06	0.999787022
GGCTGGTGTTACAGAA-1	6.78E-10	0.084766878	0.915233122
AGTCGTAAGGAGGACG-1	1.12E-05	4.12E-15	0.999988799
TGGGCTGCATTCGCTC-1	0.000459785	9.58E-13	0.999540215
GGAGCAAAGTGATGGC-1	4.68E-19	5.53E-25	1
TTGTGAGAGAACGACC-1	2.94E-07	2.29E-08	0.999999683
GCTGGGTCATAGCACT-1	0.000659047	7.35E-13	0.999340953
ACTGAACCAACCCTGG-1	1.81E-12	0.01333755	0.98666245
TTGCCGTCAACATAGA-1	1.18E-11	5.17E-19	1
AACTCTTTCCAAGTAC-1	3.43E-16	1.18E-06	0.999998821
CGGTTTCCATCCAGCG-1	0.000332889	2.39E-21	0.999667111
CTCCACACATCTCCCA-1	0.001920046	2.42E-15	0.998079954
ACATACGAGACGTTCT-1	0.000239098	0.014087914	0.985672988
TATCTACGTGGTTAAA-1	2.47E-12	6.72E-09	0.999999993
CGGACTGAGGAGTTGC-1	1.31E-14	1.44E-09	0.999999999
CGATGTAAGCTTCGCG-1	4.95E-35	0.001335034	0.998664966
AAGATCCCACCATACA-1	4.60E-05	4.12E-09	0.999953985
TACTCCGGTGATGCCC-1	2.28E-08	1.20E-06	0.999998776
CCACTACGTTGTGGCC-1	1.95E-14	1.11E-07	0.999999889
CTCGAGGTCTCCAGGG-1	6.38E-10	1.29E-06	0.99999871
GTAGTCATCGTACCGG-1	8.14E-13	2.02E-12	1
AGTTACGGTCGGAAGT-1	1.44E-18	3.27E-11	1
CTGATAGGTTGACCCG-1	4.14E-05	4.61E-06	0.999953982
GCAATCAGTCGGTGCT-1	0.012315429	1.34E-06	0.987683231
CCCAAGGTCAGTACGT-1	7.55E-05	6.43E-11	0.999924483
CATTACTAGTGAGGCT-1	4.79E-06	2.79E-11	0.999995209
ATGCGGCAGAGAACAG-1	3.29E-08	3.30E-13	0.999999967
CTTTCCTTCTGGCGTG-1	6.12E-11	0.003596963	0.996403037
TAGAAGAGTCATGTTG-1	1.05E-15	2.47E-15	1
CCGTCTAAGATTACCC-1	0.221930473	7.52E-11	0.778069527
GGTACATTCTCGTTAT-1	1.23E-19	4.22E-10	1
ACGGTATTCGACCAGC-1	1.86E-16	1.69E-06	0.999998313
GAAGACGGTTGTTTGG-1	8.44E-19	0.000204294	0.999795706
ACCCACTAGAACGCCA-1	9.29E-15	9.33E-23	1
CGCCAAGCACAACGGA-1	8.03E-18	0.002383896	0.997616104
CTCGATCCAAGTACAA-1	7.95E-12	0.348307286	0.651692714
GTGAAGGAGCCGTTAT-1	3.28E-10	0.000254891	0.999745109
TTGAACGAGTTTAGGA-1	1.58E-08	1.10E-13	0.999999984
AAGCTACAGAGTCTTC-1	2.94E-13	1.58E-19	1
GTATGTGAGCACGCCT-1	2.94E-14	0.000298043	0.999701957
AGCTCCTGTTGGTATC-1	6.15E-16	0.000379449	0.999620551
GTAAGCTCACTGTTCC-1	3.39E-24	3.90E-13	1
CATCTTACAGTCGAAG-1	9.24E-50	6.95E-12	1
AGCTGATCAATTGAAG-1	1.88E-15	4.11E-11	1
GGTGCGTGTCATATCG-1	2.29E-08	2.29E-08	0.999999954
GCATCTCTCTTCCTCT-1	3.15E-21	1.02E-13	1
GTTACGAAGACTGACG-1	2.89E-06	2.30E-06	0.999994811
ATAGTGCTCTATCGCC-1	8.07E-24	0.003814767	0.996185233
TTGCGGGAGACTCGCC-1	5.36E-08	2.29E-08	0.999999924
GCGGATCTCACTTCAT-1	2.04E-12	0.000255521	0.999744479
AAGACAACACGGGTCT-1	2.40E-23	4.14E-16	1
CTCCACAAGTCGACTT-1	2.02E-11	5.11E-05	0.999948894
CGAAGCCGTGTTCAAC-1	2.35E-10	3.23E-33	1
CACGTAACAGAGCTCC-1	1.07E-11	1.38E-13	1
GCCAGGTGTCCGACGT-1	1.78E-18	7.22E-34	1
TCTGCGTGTTGCGCAC-1	1.03E-31	0.165205892	0.834794108
GCAACCGCAGAGCTCC-1	2.10E-10	2.22E-21	1
TGCTCACCACGTTGGC-1	1.05E-14	2.88E-32	1
ACTAGTGTCTAACTGG-1	5.84E-15	1.59E-15	1
TGAGGCCAGCTAACCT-1	0.002282116	8.07E-14	0.997717884
AAGAATGAGTCCCAGC-1	7.19E-26	0.252623513	0.747376487
CGAGCCAGTTTGGGCC-1	5.78E-35	0.006476706	0.993523294
ACCATCCAGACCTAGG-1	1.46E-11	1.16E-10	1
CGGTTAAGTTGATTCG-1	1.82E-13	0.000195205	0.999804795
CTTTCGGAGGCCAGAT-1	2.94E-07	2.40E-07	0.999999466
TGCTTGCCATGCGGCT-1	1.47E-07	1.16E-11	0.999999853
AGGGTGACATTGCCCT-1	6.33E-19	9.02E-25	1
CCTATTATCTAGACAC-1	1.64E-14	1.53E-06	0.999998468
ACTGAACCAAGGTTTC-1	1.56E-15	0.045041469	0.954958531
TGGCCAGTCCGCGACA-1	8.11E-08	1.24E-18	0.999999919
GTGTTAGGTCCAGCCA-1	1.37E-05	7.49E-17	0.999986253
TAGGTCACAGCCTTGG-1	2.47E-09	1.54E-20	0.999999998
ACCCAGGCATGCCACG-1	5.25E-24	3.84E-05	0.999961614
CACTTTAGTACTCCGG-1	2.07E-39	0.000166141	0.999833859
GTAGGGAGTTTGTCTT-1	1.96E-23	0.000124077	0.999875923
GCCTATCGTAGTTTCG-1	3.17E-09	7.42E-36	0.999999997
CCCGGAAAGACGCTTT-1	1.44E-09	0.000239422	0.999760577
TCAGGATCACTCCCTA-1	1.40E-10	0.09518099	0.90481901
CCTAGCTGTCTAAACC-1	9.18E-05	3.87E-11	0.999908178
ATCATCTGTTTATTCC-1	5.51E-27	5.51E-22	1
ACTGAACCAATACGCT-1	2.96E-16	3.65E-08	0.999999963
GGTGTTAGTTGTAGCT-1	0.000861091	2.83E-13	0.999138909
CGATGTAAGAACAACT-1	2.06E-13	1.51E-10	1
TACGAACAGAGAGAAC-1	0.000515618	2.30E-05	0.999461429
ACTAGCATCGCCCTTA-1	6.81E-07	4.57E-05	0.9999536
TTGCCGTTCCTGTTTA-1	1.02E-13	0.007270588	0.992729412
ATCCACCCACACACGC-1	1.51E-06	7.31E-12	0.999998486
TAGAGAACAGTAATCC-1	2.85E-15	5.48E-15	1
CGACGTGTCATCTCCG-1	6.90E-12	6.90E-12	1
GAACCCGTCTCCAGGG-1	9.58E-12	2.51E-07	0.999999749
AAGAATGTCATCGCGG-1	8.03E-30	0.001051798	0.998948202
CGAGAAGGTACTGCTA-1	1.83E-13	8.64E-06	0.999991356
CTGGTCTGTTGACGTT-1	1.35E-09	7.71E-08	0.999999922
TTTACTGAGGTGTGCA-1	3.61E-08	9.17E-09	0.999999955
TTCTCAAGTCACCAGC-1	3.90E-07	8.85E-14	0.99999961
ACTAGTGGTGACATGG-1	2.02E-10	0.05002671	0.94997329
CTGATAGAGTGCAAGC-1	1.06E-07	6.77E-10	0.999999893
AGACCATTCACATAGC-1	0.000102223	6.58E-16	0.999897777
TTAGTCTCAAATACAG-1	5.44E-07	3.00E-18	0.999999456
AGCCTAATCATCTGCC-1	6.00E-24	8.47E-10	0.999999999
CGGTGACGTGGAAGGG-1	2.63E-07	1.39E-25	0.999999737
GGCTGTGGTCCTAGCG-1	2.85E-31	0.470082458	0.529917542
TAGTGGTTCTTCCGAC-1	4.87E-19	7.72E-18	1
ATTGGACCAAAGTAAC-1	3.17E-09	5.52E-07	0.999999444
CTGGTCTGTTAGGAGC-1	7.14E-10	1.93E-28	0.999999999
CTTGGCTTCAACGCTA-1	0.000595783	1.23E-17	0.999404217
ACATGTGTCTGTGAAC-1	2.67E-07	9.13E-21	0.999999733
TGAGCATGTTCAGCGC-1	5.89E-10	1.08E-99	0.999999999
CAGTAACTCACTCATT-1	7.41E-08	9.15E-10	0.999999925
AACCGCGCATGCCCGA-1	4.49E-12	8.23E-08	0.999999918
ACGATGTGTCAACTCA-1	0.001706307	4.77E-20	0.998293693
TAAGCGTGTAACCGAG-1	2.75E-13	3.21E-08	0.999999968
GTTTCATGTTGTACAC-1	0.003174031	9.26E-21	0.996825969
GGCTGCAGTATCTGGT-1	6.71E-44	8.10E-06	0.999991901
TTTCCGGTCAACTCTT-1	0.000215509	1.72E-12	0.999784491
GAACATCCAGGCTTAT-1	0.0605762	1.08E-13	0.9394238
CGAACGCAGGCTCTAT-1	0.004064083	1.80E-24	0.995935917
AGGAAGCAGCTAGCCC-1	2.33E-06	1.15E-10	0.99999767
AGGTAAAAGAGCAACC-1	0.009646766	4.89E-29	0.990353234
AGGGTTTGTCAGTGCC-1	3.83E-11	1.84E-12	1
CCCAATCTCCTCATTA-1	5.75E-09	4.08E-12	0.999999994
TAAGCGTGTTTATTCC-1	3.84E-30	3.00E-08	0.99999997
CTTCGCAGTACTACAC-1	4.74E-08	1.87E-21	0.999999953
ACATGTGCACCAGGCT-1	7.51E-18	7.42E-28	1
TAGAGAAGTTCAGGCC-1	4.57E-10	0.000413908	0.999586091
CGAACGCCATGTGCCG-1	3.66E-05	2.03E-07	0.999963163
TCTCACGTCACCCGAG-1	2.01E-13	0.119049814	0.880950186
GAGAACGGTTGATTGC-1	0.106758967	1.85E-32	0.893241033
AAGCCGCAGGTGTGCA-1	9.03E-26	1.42E-26	1
ATTTCTGTCGCGATGC-1	3.53E-35	1.72E-08	0.999999983
ATTGGTGGTGTGACCC-1	0.313706245	8.93E-20	0.686293755
TGGTTCCTCGTGACAT-1	1.47E-11	1.64E-12	1
TCAGCTCTCGGAGAAC-1	0.000306484	2.39E-09	0.999693513
AGTGGCCCACATACAC-1	4.87E-14	1.93E-13	1
TCATTTGTCACAGTAC-1	9.92E-11	0.131305807	0.868694192
TGAGGGACAACCGCTG-1	4.14E-05	4.61E-06	0.999953982
AAGAATGTCATAACCG-1	5.85E-11	8.63E-14	1
AAAGTAGCATGGATGG-1	5.96E-39	1.56E-07	0.999999844
GGACCACCAGCCTTGG-1	4.73E-11	5.11E-05	0.9999489
ACACTCCCAGTAACGG-1	1.83E-07	4.80E-13	0.999999817
CTCCGATGTAGCCTTA-1	0.000171444	3.08E-23	0.999828556
CATCGAAGTGGTACAG-1	0.000107729	2.95E-08	0.999892241
GGCTCGAGTAGACCAG-1	2.33E-19	0.000118795	0.999881205
GTGTCTCAGTAAAGGG-1	0.00836234	3.08E-34	0.99163766
ACATGTGTCTGTGAAC-1	5.99E-31	3.89E-05	0.999961053
GGTGGCTTCTTCCGAC-1	5.50E-19	2.48E-10	1
CTCTAATTCAGATGTC-1	6.59E-12	9.13E-08	0.999999909
TCTGCGTTCGAGCCCA-1	5.11E-05	3.68E-12	0.999948881
TCTCTCTTCTTTCGGC-1	2.19E-50	8.65E-47	1
GACCAATTCGTTGCCT-1	8.31E-09	8.82E-20	0.999999992
CTTTCCTTCATATCGG-1	1.36E-10	0.000237936	0.999762064
GCGGGTTAGTCACCGC-1	5.36E-08	2.29E-08	0.999999924
GCTCTCACATTCCGTC-1	2.29E-09	0.000229993	0.999770004
TCCGGTTGTGATGTAA-1	2.34E-15	3.95E-22	1
AGAAATGTCTTGTACT-1	2.87E-20	4.24E-06	0.999995756
CTGCGAGTCGGGTGAA-1	1.69E-18	5.27E-25	1
TCTCACGGTCCTTCTG-1	1.30E-07	0.13890644	0.86109343
TCAATCTTCACTCATT-1	6.20E-16	3.03E-10	1
AACACGTCATATGCGT-1	1.06E-07	2.56E-05	0.999974332
TGCCCATAGACCTGGA-1	2.15E-13	2.83E-21	1
TCTGCCATCGCCAGCA-1	8.18E-12	1.92E-11	1
AACCCTCAGCATGTTC-1	7.70E-07	5.87E-19	0.99999923
GCAACCGAGTTACGGG-1	3.19E-06	3.84E-33	0.999996813
GCAGTTAGTCGGGTCT-1	0.005830269	9.77E-29	0.994169731
CTGATCCAGCGACTAG-1	4.09E-05	6.21E-16	0.999959114
AAACGGGCACGAGTTT-1	1.74E-12	0.339575216	0.660424784
CCTACACCACGTCCGA-1	2.93E-11	4.57E-08	0.999999954
GCTTCACAGTGACACG-1	2.62E-16	2.95E-12	1
GACTGTAAGAGTAGCC-1	1.03E-67	2.48E-17	1
TCTATTGTCTTAGCTT-1	0.001688547	0.000103217	0.998208236
GAAGTTCAGCGCGATA-1	1.92E-11	4.49E-11	1
CATCAAGAGCGCAAAC-1	1.83E-11	8.21E-08	0.999999918
TGCAACAAGTGTATCC-1	2.53E-05	9.70E-05	0.999877753
CTGGCGACACAAGCCC-1	9.14E-09	1.72E-11	0.999999991
CATCTTATCCGACGAC-1	8.47E-11	4.71E-34	1
TAGCCGGTCACTGTTT-1	0.039356293	2.77E-16	0.960643707
TTCGCTGAGTGTACTC-1	4.61E-09	5.11E-05	0.999948883
AAAGCAACACTTCGAA-1	2.62E-11	1.60E-14	1
AAACCCAGTTCAACCA-1	7.15E-12	3.00E-27	1
GAATGAATCCGAGCCA-1	0.000430836	7.22E-16	0.999569164
AGTCTTTAGGCGACAT-1	5.19E-11	2.29E-26	1
ACTCAGAGTATCAGTC-1	1.47E-12	2.76E-07	0.999999724
AGGTAAAGTGTCTCAA-1	1.75E-07	6.55E-21	0.999999825
TGCTATTTCCGACCAG-1	5.46E-09	8.61E-28	0.999999995
GTGACCGGTGTAAGTA-1	2.93E-11	4.57E-08	0.999999954
TTTGAGGTCTTGTATC-1	1.11E-10	2.57E-12	1
CGTCTCAAGGATGGAA-1	4.31E-05	2.62E-27	0.99995693
TTGATCTAGACTTGAA-1	1.88E-19	2.81E-43	1
ATTCATCAGATCCAGG-1	1.06E-27	5.39E-37	1
TGTCTTAGTTCCACGG-1	1.99E-10	4.46E-36	1
TCTGCTGGTAGGAGTC-1	0.001404118	5.75E-35	0.998595882
CCTACACCAGTCAGAG-1	1.75E-17	1.40E-22	1
ACCCAGGAGACTACGG-1	1.00E-07	6.76E-09	0.999999893
GTTCATTCAGCATGAG-1	2.22E-13	0.455618931	0.544381069
TCCCGATAGTCAGTCT-1	2.92E-15	6.85E-15	1
GAAGTTCTCGGCTTGG-1	1.67E-14	8.58E-05	0.999914244
GCTGAATTCTACAAGC-1	2.40E-06	4.08E-12	0.999997599
ACGCTAAGTCTCGAGC-1	7.10E-08	8.35E-51	0.999999929
GAATGAATCAGTACGT-1	8.42E-24	2.21E-06	0.99999779
TGCACGGGTTGTCCCT-1	0.001127476	6.69E-45	0.998872524
TCTGGCTTCGCCCAGA-1	0.102470366	6.54E-14	0.897529634
AAACCCATCCTACGAA-1	0.006439871	1.55E-07	0.993559975
TGCACCTTCGATAGGG-1	1.64E-07	2.28E-08	0.999999813
AGTATGCGTTCGCTAA-1	0.019664496	1.16E-21	0.980335504
ATGCTTTCATATCGCA-1	2.20E-11	1.09E-21	1
CTGCGAGTCTATGTGG-1	2.56E-05	2.06E-08	0.999974417
ATTTCCACAGGAGGTT-1	4.64E-30	1.44E-05	0.999985622
TCCACCATCCAACCGG-1	4.24E-12	3.63E-09	0.999999996
TTATGCTCACACTGCG-1	3.28E-08	4.11E-08	0.999999926
GTAATGCAGTGAACGC-1	2.12E-18	1.84E-20	1
AGGTAGGCAGGCTCAC-1	0.081014407	4.37E-17	0.918985593
CTATCTAAGATAAGTC-1	6.13E-15	2.31E-10	1
GGGACTCTCGATTCAG-1	8.26E-29	0.013071493	0.986928507
CGGAACCAGTACGTAA-1	2.30E-05	2.30E-05	0.999953985
CAGAGGAGTTGGAGCA-1	6.84E-13	1.19E-05	0.99998807
CCAATCCAGCTGGTCC-1	0.000119711	4.73E-11	0.999880289
GAGATGGTCTGTTGAG-1	7.68E-08	4.11E-08	0.999999882
GCTCTGTAGTGATCGG-1	7.06E-19	1.11E-19	1
GGGAAACCACCAACAT-1	1.31E-19	4.28E-07	0.999999572
GCAGTTACATCGGGTC-1	0.000372563	5.11E-07	0.999626926
TACACGAAGGAGCGTT-1	6.38E-15	1.46E-10	1
AGTTTCTTCGGGTCCA-1	8.71E-24	5.33E-11	1
ATTGTTCCAAGCCGCT-1	4.65E-25	0.006579328	0.993420672
ACAGTGTGTCTGCGGT-1	1.99E-08	3.92E-13	0.99999998
TTCTTAGAGTAGCCTT-1	8.77E-18	7.03E-13	1
ACTAAGCAGACAAGCC-1	0.001521833	7.17E-08	0.998478095
TCTCTAATCCATTAGG-1	0.060060165	5.38E-22	0.939939835
GGCTGGTAGTGGTAGC-1	1.49E-16	2.26E-09	0.999999998
ACCTGAAAGCCGATTT-1	6.70E-20	2.56E-11	1
AAGGGTGAGACCATAA-1	0.000919175	7.31E-17	0.999080825
ATTCCATCAGCGTAAG-1	1.21E-16	7.01E-05	0.99992986
TTGAGGTGTACCGTGC-1	2.80E-33	0.000130732	0.999869268
TAAGTGCAGTAGCTAA-1	2.23E-11	7.57E-06	0.999992434
TACTCCGGTGGTCCGT-1	9.64E-08	4.57E-09	0.999999899
GTAGCGCAGCGCCTTG-1	5.29E-22	2.80E-17	1
GACACATGTCTTGCAA-1	2.12E-07	1.77E-05	0.999982084
CGCCAAGGTAGCCAAG-1	5.65E-19	1.64E-08	0.999999984
CTACAAGGTTGTGGAG-1	1.65E-10	2.14E-08	0.999999978
GAGAACGCAACCTGAT-1	4.90E-20	4.44E-14	1
TTCCCAGTCTTAAGGC-1	9.15E-10	7.41E-08	0.999999925
ATTGGACAGGGATCTG-1	3.71E-07	2.90E-05	0.999970607
TTGGGTACAATGAATG-1	1.11E-08	0.316325978	0.683674011
TGTAGTGGTTAGTGGG-1	4.57E-09	9.64E-08	0.999999899
TTCGACCTCCGCGTTT-1	8.82E-24	3.66E-08	0.999999963
GCGCGATTCTCTAAGG-1	0.000325019	9.64E-05	0.999578598
GCCTCTAGTTCGTCAA-1	7.56E-15	0.000478227	0.999521773
GTACATGCACCTATGA-1	0.066977349	5.48E-10	0.93302265
TGTCTTAGTAAGAAGG-1	6.77E-09	2.46E-22	0.999999993
AGCGGTCAGGAGGGCA-1	1.18E-08	1.48E-08	0.999999973
TCCATCGTCCATGAGT-1	1.17E-06	2.28E-08	0.999998803
TTAGGCATCTCGGACG-1	6.28E-30	7.56E-08	0.999999924
CTACTTAAGCCCAATT-1	0.003206217	8.28E-17	0.996793783
AACCATGAGTGCAGGT-1	5.78E-08	0.004305022	0.99569492
TGCTTGCTCTCCACGT-1	5.53E-06	3.27E-17	0.999994474
AGCCACGCATTAGCCA-1	0.059965531	2.20E-21	0.940034469
AAGCCTACAGTAGAAT-1	1.04E-35	0.036419894	0.963580106
CAAATCGCAAGTAATG-1	5.35E-09	0.000538605	0.99946139
TGTTCGCTCAGGCCCA-1	1.87E-27	5.64E-18	1
TATCTCATCCAAAGAA-1	0.123367911	8.90E-26	0.876632089
TGGGCTGTCTAAGTGC-1	3.40E-07	2.73E-18	0.99999966
AACATGCAGCATCGCC-1	2.34E-16	3.80E-17	1
ACTTTCAAGCTCCGCA-1	1.93E-07	8.18E-13	0.999999807
GGCTGCATCAACGGCC-1	2.28E-05	9.52E-08	0.999977078
TCTGTCGGTGTGACTT-1	1.24E-10	5.02E-08	0.99999995
GACTGTAAGACAGCTG-1	3.64E-16	0.003649829	0.996350171
AGCTGGCTCCGCATCT-1	9.54E-13	0.003285916	0.996714084
ATAGTGCCAACACTTG-1	8.28E-09	1.04E-14	0.999999992
TGCTTGCAGTAGCTAA-1	1.24E-26	1.94E-21	1
CTACATTCAGTATAAG-1	1.83E-05	0.000206897	0.999774783
CTAACGATCAATCACG-1	1.31E-10	8.37E-27	1
GTATGTGAGTGGGTAC-1	2.28E-08	2.63E-05	0.999973651
GGATCCGGTTTACGAC-1	0.000478422	1.85E-12	0.999521578
TACTCATTCAAACGGG-1	6.60E-08	1.82E-43	0.999999934
TGAGCCGGTAGAGTTA-1	5.72E-06	2.95E-07	0.999993988
AACTCCCTCTCTGATT-1	9.57E-13	0.001076533	0.998923467
ACCATCCGTACGTGCC-1	0.000562136	2.76E-27	0.999437864
TACAAGCTCAGCAGCC-1	4.94E-23	1.76E-12	1
TGTAGTGAGTGAACAT-1	2.28E-08	5.13E-07	0.999999465
TCACATTTCGGATGCC-1	2.09E-20	9.95E-13	1
GGACAGAAGAATCTCC-1	7.39E-12	7.70E-08	0.999999923
TAGGCATAGCGTGAGT-1	5.11E-06	3.70E-08	0.99999485
GCTAAACAGCAGCGTA-1	4.57E-08	5.26E-11	0.999999954
TCCGGTTAGAGGGCAG-1	4.18E-06	3.56E-12	0.999995821
TAAGAGATCTGGGCAC-1	7.44E-10	0.000155082	0.999844917
TCATCGCAGTGTGAAT-1	9.37E-19	1.83E-07	0.999999817
GCTTCACAGGGTTTCT-1	1.10E-10	5.92E-17	1
GTTGCCTTCCGTACTC-1	0.033300177	3.56E-27	0.966699823
GTTACTTAGAAGTGAG-1	1.61E-68	0.078126459	0.921873541
TATCTACTCCTACCTG-1	2.78E-15	1.80E-06	0.999998201
AACTCAGCAACCGCGT-1	0.001082005	4.39E-52	0.998917995
TGACAACTCACAGGCC-1	6.03E-11	4.93E-08	0.999999951
TTCCCAGCAGAGACGT-1	1.65E-17	5.76E-05	0.999942426
TCCGGTTGTACTCGCG-1	6.61E-26	3.53E-18	1
ACCGCTTGTTTCGGCG-1	7.93E-10	0.000253868	0.999746131
TACAAGCCAGTAAGAT-1	1.67E-27	0.000924715	0.999075285
AGACCATTCTAGGATC-1	3.64E-10	5.55E-09	0.999999994
CCCAATCCACACTAAC-1	3.06E-19	1.83E-07	0.999999817
CTTATACTCATGGTGT-1	3.93E-21	6.42E-33	1
GTCTTCGGTTCCACGG-1	1.13E-19	8.16E-05	0.999918395
AGATTGCTCGTAGGTT-1	6.76E-11	0.001069833	0.998930167
GATGCTAGTAGGCTGA-1	0.236758968	2.46E-17	0.763241032
CCAATCCCATTGTCTT-1	1.07E-07	9.17E-11	0.999999893
GATTGCAAGAACAACT-1	1.32E-13	0.006906928	0.993093072
GGCGTTGCACGCACCA-1	1.96E-37	3.88E-14	1
GCTGAATTCGAGAATA-1	2.17E-22	9.64E-11	1
CGATCGGTCTACCGTC-1	8.23E-08	1.92E-12	0.999999918
CTTGCCAGTTTCATGG-1	1.48E-40	3.03E-34	1
ACCATTTTCCACTTAT-1	2.29E-08	5.36E-08	0.999999924
CTTCCTTTCGCAAACT-1	5.94E-104	1.83E-75	1
AACCATGCAACGGGAT-1	9.67E-27	1.67E-38	1
AGGCCGTCACAGTCGC-1	1.41E-23	1.23E-29	1
GACCAATCATACTAGC-1	9.41E-26	9.12E-10	0.999999999
GCAGGTCTCGGCTACG-1	2.14E-12	8.06E-29	1
TTGATCTAGGCGTTGA-1	3.30E-13	1.81E-07	0.999999819
CCGTCATCACGCACCA-1	1.22E-21	0.005925061	0.994074939
ACATACGTCACGCTCT-1	2.33E-20	6.17E-06	0.999993826
CAGATCAGTAAGTCTC-1	3.58E-05	4.38E-25	0.999964203
ATCAGCAAGATTCAAG-1	2.98E-27	7.49E-06	0.999992514
ACGCAGCTCGATAGCT-1	8.17E-14	0.0008274	0.9991726
AAACCTGGTGAGGGAG-1	9.55E-29	1.44E-19	1
GATGGGAGTACTTAGC-1	0.067831457	1.04E-25	0.932168543
GAGGTCCAGCATACTC-1	2.35E-17	5.73E-18	1
TTCTTGAAGGAATACT-1	3.28E-14	4.78E-08	0.999999952
GGAAAGCTCCCTGACT-1	4.54E-09	2.08E-05	0.999979158
TGAGCCGGTGGTCAGA-1	1.58E-23	9.49E-12	1
GTTACTTTCCTCCTGA-1	8.57E-10	5.23E-05	0.999947741
CGTTGAAAGTGCAGAC-1	3.10E-08	3.25E-09	0.999999966
CCACATCCAGGGTACA-1	2.43E-08	1.53E-12	0.999999976
TGAAAGAGTAAACACA-1	3.07E-14	2.07E-13	1
CACGTAACATGGAGAC-1	6.13E-24	1.25E-44	1
CTGCGTTGTCTTCAAG-1	6.76E-10	0.000430821	0.999569178
AACCGCGGTTACGGAG-1	5.73E-06	4.11E-08	0.999994233
CTGTAAGAGAACTCGG-1	0.000538605	5.35E-09	0.99946139
TTGTCGCAGGATGACC-1	6.70E-15	1.18E-08	0.999999988
AGAAATGAGGCTAGCA-1	0.003252253	1.24E-23	0.996747747
TATCAGGGTCCTCCAT-1	6.51E-14	1.61E-07	0.999999839
TTCTTGAAGATCAGAT-1	7.48E-19	5.53E-13	1
GGGTATTGTCAGCCGT-1	0.013045229	4.34E-27	0.986954771
TTACTCAGTGCTTTCC-1	1.24E-29	0.047272839	0.952727161
TACGGGCCAACGACTT-1	1.02E-08	8.18E-12	0.99999999
ACTGGATGTTCTCAAG-1	5.09E-07	1.61E-06	0.999997878
CTGCGTTCATAGTGTC-1	0.000229966	5.36E-09	0.999770029
ACTTACTGTTAGCTCA-1	0.00120699	5.37E-05	0.998739283
CACATTTCATGACATC-1	1.33E-07	4.29E-10	0.999999866
GTTCTCGCAAGCCCAC-1	0.000510804	8.56E-16	0.999489196
ACCACCTGTTTCCGGG-1	1.04E-24	6.22E-13	1
GAAATGACATGGTAAA-1	1.18E-26	1.37E-06	0.999998633
ATCACGAAGCCAGGAT-1	1.42E-19	0.067355666	0.932644334
ATTCCATAGGTAAGTT-1	4.84E-13	1.36E-38	1
CCTTACGAGTAATCCC-1	2.29E-08	5.36E-08	0.999999924
TTGGCAACAAAGTAAC-1	4.00E-15	4.84E-33	1
AAGAGCGAGATCCAGG-1	0.000430935	1.65E-13	0.999569065
AGATCTGTCGCTTATT-1	7.41E-14	1.63E-07	0.999999837
ATCGGATCATTGCATG-1	5.84E-15	6.44E-17	1
AGGGAGTTCGTGGGAA-1	3.98E-16	8.49E-24	1
GTAGTCATCCTAGTGA-1	0.00138014	5.22E-36	0.99861986
CTTCTCTTCTTCTAAC-1	1.44E-62	3.41E-13	1
TACTTCAAGAAGTTCA-1	2.78E-15	2.04E-05	0.999979555
CCAGGGTGTGACGCTC-1	1.41E-27	3.33E-09	0.999999997
CTTCGCAGTGCCCTTT-1	0.000229966	5.36E-09	0.999770029
CGGTCTTTCTGCGGCA-1	1.04E-11	1.08E-33	1
TACCTATTCCGCCTTA-1	5.27E-17	1.39E-07	0.999999861
ACCGTAATCAAAGTGA-1	6.53E-08	4.51E-15	0.999999935
ACACTCCAGATGGCGT-1	5.28E-11	1.49E-50	1
GACAGAGAGTAGATCA-1	0.001019042	3.43E-18	0.998980958
AGCTGATCAAGGTTTC-1	0.005322842	2.21E-16	0.994677158
CCATGAAGTACGCGAA-1	1.35E-18	8.41E-08	0.999999916
GAACATCTCACGCGAC-1	2.68E-61	1.22E-05	0.999987755
CTGAAACAGCTCACTA-1	1.82E-18	0.003599313	0.996400687
TATCGCCTCAAGAAGT-1	0.000130183	6.64E-35	0.999869817
GCATACATCCTCGCAT-1	1.16E-06	4.12E-15	0.999998841
ATCCATTAGGTGCAAC-1	4.57E-08	2.24E-11	0.999999954
GTACGATAGACTCGAG-1	1.72E-52	5.52E-21	1
TGTCCCAAGTAACGAT-1	1.68E-10	2.09E-16	1
GCATACACAGAGACGT-1	3.76E-14	0.102094631	0.897905369
CCACGGAGTCACGCAC-1	1.16E-15	1.36E-14	1
CGGTCTTTCCTGCAGG-1	7.41E-20	5.17E-11	1
GCTCTGTTCAGGCCCA-1	7.31E-22	0.001949987	0.998050013
GTCACCTAGCGTAACG-1	1.46E-07	0.001802098	0.998197755
GCAAACTCAAGTGACG-1	3.41E-05	1.06E-20	0.999965873
GTGGACCCACAGCTGC-1	0.106982443	2.34E-07	0.893017324
CAGCTGGGTAAACGGC-1	2.74E-12	0.020164284	0.979835716
ACGGGTCTCGTTGACA-1	3.28E-07	9.85E-18	0.999999672
TGCCCATGTGTAACCT-1	2.15E-10	3.27E-07	0.999999673
AAGTCACCACCACGCA-1	4.11E-08	1.07E-08	0.999999948
ACCTTCGGTACGAAAT-1	6.63E-10	4.25E-08	0.999999957
TCCCGATAGATGTGTA-1	0.00320534	4.25E-10	0.99679466
TATGCCCGTAGTTCTG-1	1.82E-05	8.11E-12	0.999981847
CTGTTGCGTTTGTGTG-1	3.26E-45	0.190203131	0.809796869
GGATGGACAACCTGGC-1	1.46E-07	2.21E-23	0.999999854
CACATAGCAGTCCACG-1	3.29E-23	6.07E-29	1
TACCACCGTCGTATTG-1	4.57E-09	4.11E-08	0.999999954
ACTGTCCAGGCTAGAC-1	2.37E-05	2.55E-05	0.99995082
GTAGATCTCATCGCTC-1	0.118101628	6.84E-12	0.881898372
ACGACTACATGCAACT-1	2.65E-11	7.66E-13	1
AAGCCGCCACATTGGT-1	1.03E-22	4.61E-08	0.999999954
GCTGAATCAGTAAGAT-1	8.22E-08	5.86E-12	0.999999918
TACTGCCGTCTGGTGC-1	5.77E-07	3.91E-17	0.999999423
CAGTAACTCACGCGAC-1	4.45E-38	3.01E-09	0.999999997
GGGTATTAGGGTTCCC-1	6.13E-12	9.54E-17	1
CAACAACTCTGCGACG-1	1.84E-07	3.95E-28	0.999999816
TAGACTGCATGAGAAT-1	1.93E-07	1.92E-12	0.999999807
ACGGCCACAGCTTCGG-1	1.13E-34	4.13E-09	0.999999996
CTGCGAGCATCACAAC-1	1.87E-06	3.78E-17	0.999998126
GTAGCATGTCACTGGC-1	1.93E-09	0.000593158	0.99940684
TGAGGGACATTTGTGG-1	5.11E-05	8.62E-12	0.999948887
AGGTTTGTCAAGATCC-1	7.93E-17	0.011726559	0.988273441
GATAACCAGGCTTCCG-1	5.26E-21	2.13E-06	0.999997872
AACCCTCTCCTGCTTG-1	2.62E-20	3.29E-07	0.999999671
CTTGGAAAGTGTACTC-1	1.61E-29	1.42E-05	0.999985755
AGGAGACCACCCAAAT-1	2.87E-24	1.89E-08	0.999999981
CACAAACGTTTCGCCT-1	1.93E-07	8.18E-13	0.999999807
AGACAGGAGTGTTGTC-1	3.28E-05	2.19E-27	0.99996722
TCCATCGTCACAGCCG-1	3.78E-05	2.14E-08	0.99996219
AGGCCCATCCGGTTCT-1	1.37E-20	2.18E-15	1
CTTAGGAAGGTTATGA-1	9.49E-05	1.92E-08	0.999905074
AGCGATTGTGCTCTTC-1	4.28E-09	2.90E-05	0.999970963
GGGCACTCACGTATTG-1	2.87E-18	3.07E-13	1
TCAGCTCGTACAAGAT-1	7.69E-31	0.001853285	0.998146715
TCCGAGGAGACGCACA-1	3.61E-05	1.19E-06	0.999962666
ACTTACTGTTGTCCCT-1	5.34E-24	0.025689559	0.974310441
GACTAACGTACGCGAA-1	9.64E-09	4.60E-05	0.999953985
CCAAGATTCTATGCCC-1	3.83E-11	1.46E-15	1
CTGATCCCACGGCTGT-1	4.25E-16	4.98E-06	0.999995018
CTTACATAGTCGAGTG-1	2.21E-14	4.54E-14	1
GAGCAGACAATCTACG-1	3.98E-32	7.58E-09	0.999999992
GGACAGACACGACTAT-1	2.68E-08	0.031429876	0.968570098
CAACAACGTGTTGTGT-1	0.001719847	8.84E-20	0.998280153
ACCAGTAAGGGAGCGA-1	3.27E-12	6.17E-15	1
CTACATTCAGTGTAGG-1	3.68E-12	5.11E-05	0.999948881
TCAGATGTCGTAAGGG-1	5.11E-05	8.62E-12	0.999948887
TGACACACATCTAAGC-1	2.41E-26	2.41E-26	1
GCTAGCGAGTCCCTGG-1	8.13E-13	5.81E-06	0.999994185
TTTGAGGCACTGTCGG-1	7.60E-07	2.10E-14	0.99999924
ACGGGCTGTGTCTAAC-1	4.48E-11	1.31E-09	0.999999999
TGAGAGGCAACTGGCC-1	7.24E-10	2.70E-09	0.999999997
TAGAAGAAGGCGTACA-1	2.22E-37	3.68E-25	1
GTCATAGAGTTCGCAT-1	2.83E-32	1.89E-06	0.999998105
GTTACAGCACGCTTTC-1	1.17E-05	2.35E-41	0.999988308
AGACGTTCATTATCTC-1	1.46E-07	5.40E-26	0.999999854
TTGAGGTAGGGTGCTA-1	1.10E-33	3.34E-07	0.999999666
ATGTCTTCACAAGGAC-1	0.000472961	1.22E-09	0.999527037
ACTGGGCGTGGAACCA-1	9.58E-13	0.000459785	0.999540215
TCTCTAAGTTTCGCTC-1	5.61E-07	2.53E-16	0.999999439
GAATAAGCAATGGCAG-1	2.49E-36	0.107661382	0.892338618
TACGGATGTGCGAACA-1	9.67E-14	4.96E-11	1
TCACATTTCGGATGCC-1	0.000925902	1.25E-21	0.999074098
AAGATAGGTACGCTGC-1	2.89E-22	1.70E-06	0.999998301
GCTGAATGTCCGAACC-1	5.26E-06	1.09E-11	0.999994744
CGATGATGTACAGACG-1	8.23E-09	1.93E-08	0.999999972
TGATTTCTCGTTACTT-1	0.000127411	2.97E-09	0.999872586
CCACTACCAGACGCCT-1	9.79E-08	5.07E-05	0.999949233
GTAAACCAGGGTAACC-1	4.87E-09	6.05E-06	0.99999395
CCCGAAGTCGCTGCTT-1	0.000119008	2.60E-10	0.999880991
TTAACTCGTTACGACT-1	0.02778854	4.22E-08	0.972211418
AAAGCTCTCCTCGACT-1	2.84E-22	8.27E-19	1
TTACTCAAGAAGACGA-1	1.77E-05	9.03E-08	0.999982204
AGCAGTTAGCTCACTA-1	3.67E-07	0.000537341	0.999462292
GTTTCATAGATAGCAT-1	7.56E-05	3.83E-12	0.999924432
TTGTCGCCAATAACGA-1	9.43E-16	0.000183883	0.999816117
AGCATTGAGCCCAAAG-1	6.55E-08	1.72E-11	0.999999934
CGAGAAGCACCGAAAG-1	3.04E-05	4.73E-05	0.999922329
CCTTCGAGTGTAACGG-1	0.000400339	1.03E-56	0.999599661
AAACGGGGTCTCTTAT-1	4.45E-11	5.52E-08	0.999999945
CAGCTAACAGAGATCG-1	8.85E-23	2.39E-15	1
ATCTCCGAGAGGAGAT-1	1.96E-09	1.29E-05	0.99998712
GTTTGAGTCGGGTCAC-1	3.03E-13	1.86E-18	1
ACAGCTACACGAAGGT-1	3.38E-19	0.009702239	0.990297761
GCCTGTTAGGCATGGT-1	0.00809763	3.22E-07	0.991902048
GGATTACCAATCGTCA-1	1.09E-11	1.07E-09	0.999999999
CCGCTATTCCCGGATG-1	3.45E-18	2.10E-07	0.99999979
AGGTAGGTCCACTGGG-1	1.54E-07	3.37E-19	0.999999846
CCACCTAGTTTCATGG-1	0.319433055	2.58E-30	0.680566945
ACGACTAGTTAAACGA-1	1.15E-10	1.39E-07	0.999999861
CGTATCCCAGATTGTC-1	3.31E-17	4.64E-27	1
GAGAACGCAGTCGCCA-1	1.93E-09	1.07E-32	0.999999998
GGTGCGTTCTAACCGA-1	6.80E-17	0.001904852	0.998095148
AGAGTGGGTGTCCGAC-1	2.50E-22	0.451343282	0.548656718
ACCCAGGGTGCCCTTT-1	7.49E-19	4.09E-16	1
CAACCAAAGGGAGCGA-1	4.11E-10	5.87E-07	0.999999412
GGGATGAAGACCCTGC-1	0.011539434	2.99E-22	0.988460566
TGGTCTCGTAACAGCG-1	2.59E-25	6.43E-06	0.999993566
ATCTTGTCATCCGTAA-1	0.001898997	6.57E-24	0.998101003
GGGCCATTCAAAGCGG-1	9.51E-11	1.88E-15	1
ACGGAGACAGTGGCCT-1	3.22E-06	1.92E-13	0.999996778
TCCTCGATCAGTGCCG-1	7.36E-05	2.91E-16	0.999926426
ACGCCGACATGGTTCA-1	0.001196052	3.65E-16	0.998803948
ATTTCTGCATACTCTT-1	1.05E-11	8.23E-08	0.999999918
TGCGCAGGTCGCTGTG-1	5.26E-07	0.001485886	0.998513588
AGATTGCGTAGTTGGG-1	1.04E-19	1.47E-07	0.999999853
GACTACAAGCTCTGGC-1	5.98E-17	1.23E-08	0.999999988
TTCGAAGTCATGAGAA-1	1.52E-35	9.50E-05	0.99990504
GACTAACGTTCACCGG-1	6.74E-08	3.72E-10	0.999999932
TCTGGCTGTACGTTTG-1	5.81E-06	5.82E-12	0.999994189
GGGAGATTCAGAAATG-1	1.79E-19	1.47E-05	0.999985279
CACACTCCATTCGCTC-1	3.29E-08	2.63E-16	0.999999967
CGTTCCAGTTCCCGAG-1	8.18E-13	8.23E-08	0.999999918
CATATTCTCCGAGATT-1	1.10E-22	6.54E-11	1
CTATGAGGTACGTCGC-1	5.22E-21	9.52E-05	0.999904821
AGCTGATTCTGAGTAC-1	2.75E-61	8.08E-10	0.999999999
GTCTCACAGCTTTGGT-1	1.16E-05	7.98E-16	0.999988375
CGACTCTTCGCGTCGA-1	8.62E-20	0.186084413	0.813915587
GACGAAGCAGACGAGT-1	9.78E-17	8.64E-22	1
CTACGTCCAATCACAC-1	0.266872583	1.58E-05	0.733111642
CTGCTGTGTGTTTGTG-1	0.002125064	3.22E-07	0.997874614
CACACCTCAACATCAC-1	6.81E-25	0.015893948	0.984106052
TGGAGCCCAGATAATG-1	1.74E-07	9.14E-10	0.999999826
GTTGGGCGTATGCCTA-1	1.49E-38	5.15E-05	0.999948494
GCGAGAACATGCTGGC-1	3.51E-10	1.22E-22	1
GAATGAAGTAGCTCCG-1	1.58E-05	9.26E-44	0.999984164
CTACCTGAGGTGCACA-1	1.63E-54	3.86E-10	1
TCTGCGTCAGGCTCTG-1	1.22E-10	9.14E-05	0.999908575
AGGCACCCACCAGTGC-1	9.97E-27	1.44E-33	1
GTTACTTAGAGTCCTT-1	3.01E-09	1.09E-29	0.999999997
CTTCAGCTCAGTGTTG-1	5.98E-06	0.001135081	0.998858937
CGGAGTCTCTCACTGC-1	4.74E-16	1.54E-08	0.999999985
ACGCTCTAGCTGTTCA-1	2.30E-05	2.30E-05	0.999953985
GTTTCTAAGCTAACTC-1	1.96E-14	2.06E-12	1
TTGGAACTCAAACGGG-1	8.57E-09	5.19E-09	0.999999986
CGGAAAGTCCGTACCT-1	0.016083865	1.54E-34	0.983916135
CTATCTAGTGATATGA-1	9.64E-09	4.60E-05	0.999953985
TGCTTGCAGAAGTGAG-1	1.88E-15	3.85E-07	0.999999615
GGAATCTTCTGTGCAA-1	3.85E-08	1.70E-08	0.999999945
TACTTGTGTACGCTCG-1	3.20E-06	1.46E-24	0.999996803
TTCCATACATGGTGAG-1	4.71E-11	9.91E-08	0.999999901
ATCACGACAACTGTTG-1	3.61E-11	0.000903503	0.999096497
AGCCTCTTCAAACGGG-1	0.360468379	6.69E-23	0.639531621
TAGACTGGTCTTTCGC-1	4.06E-15	4.08E-24	1
GGACCACAGCGTGTGA-1	3.68E-05	2.37E-16	0.999963195
TTGGCTCCAAACAACA-1	8.82E-15	1.81E-07	0.999999819
GTCTTATGTCCCGACA-1	5.99E-21	2.81E-19	1
CTGGTCTGTTACCGGC-1	4.14E-37	4.35E-08	0.999999956
ACGAGCCGTAGGGACT-1	5.04E-28	0.0047426	0.9952574
CCAGACGAGCAGGTGT-1	8.28E-05	5.90E-09	0.999917224
CTACATTCAGAGGAGG-1	1.99E-15	9.69E-19	1
CTGCGTTCAGATGAGC-1	3.23E-07	4.09E-08	0.999999636
ACACAACTCAGAAACA-1	0.000229966	5.36E-09	0.999770029
TCTCATATCCGGTGCA-1	9.69E-61	7.90E-15	1
TGACTAGTCGAAATCC-1	6.14E-07	1.32E-54	0.999999386
AGAGTGGAGACTAACA-1	4.66E-09	0.000119673	0.999880323
GTAAGTCTCGGGCACT-1	1.08E-08	5.44E-49	0.999999989
GCTCCTATCAGATAGA-1	0.014296898	1.34E-27	0.985703102
TCTCGGTTCCTAGAAC-1	1.80E-12	4.36E-18	1
CAGCGACGTTCCTCCA-1	4.08E-12	1.03E-06	0.999998975
CATTTCACAGCGTCAC-1	1.90E-07	4.08E-09	0.999999806
TTAGGACGTAAGCGCA-1	8.82E-09	2.15E-39	0.999999991
AGATAAGGTTTGTTTC-1	1.52E-09	2.69E-07	0.999999729
TACCAAGAGTGGGCTA-1	0.017890795	1.14E-23	0.982109205
TCACTGCTCTGCAGTA-1	5.26E-07	4.52E-30	0.999999474
TTCTTGAAGTGACAAT-1	1.37E-06	2.05E-12	0.999998625
ATCCGAAAGGATGGAA-1	3.07E-07	3.08E-15	0.999999693
CTTTCCTGTACCGTTA-1	6.11E-06	7.25E-27	0.999993895
TTCGCTGAGGTTAGTA-1	0.363640873	1.15E-15	0.636359127
CGTCTCAGTTAAGGGC-1	9.82E-16	5.29E-11	1
GCTAGCGAGACGCTTT-1	2.78E-15	4.79E-05	0.999952101
CTACATTAGCGGTGAT-1	5.85E-17	3.80E-10	1
TAGCAGTGTCTCCAAA-1	8.23E-13	0.000102222	0.999897778
ACGCTAATCACCGGGT-1	4.46E-07	3.06E-15	0.999999554
TACTAGGGTTCAGGCC-1	1.96E-45	0.00374886	0.99625114
AATCCGAAGTGTTCCA-1	9.35E-06	1.74E-47	0.999990651
CCTTTCTTCGCTTGTC-1	4.13E-14	0.000408584	0.999591416
CTGCGTTTCACCTCGT-1	4.01E-12	1.82E-08	0.999999982
CCACTGTAGGTGATAT-1	1.47E-11	4.73E-15	1
ATGGGAGTCTACTTAC-1	3.65E-28	1.07E-18	1
TATCTACTCGATGGCC-1	9.57E-12	5.74E-05	0.999942567
AAACACCAGTGAGGCT-1	2.48E-42	3.02E-05	0.999969771
TAGGCATGTGAGTATA-1	1.55E-10	3.68E-09	0.999999996
TGGTTAGCAACACCGC-1	6.94E-07	6.85E-17	0.999999306
TACGAGTTCTCCTATA-1	1.60E-26	0.00303507	0.99696493
CGACCTTTCCGAACGC-1	1.32E-11	1.29E-07	0.999999871
TTCTACAGTGGCTAAG-1	3.72E-07	3.53E-22	0.999999628
AACTCAGGTTACTGTG-1	3.84E-07	2.28E-08	0.999999593
AACGGTTGTGCCAATT-1	2.48E-17	1.79E-10	1
CTGTTTACATGGTTGT-1	1.02E-09	4.23E-06	0.999995772
TCTAGTTTCTAAGTGC-1	2.66E-35	4.81E-17	1
TAGAACCAGGGATAAG-1	2.29E-08	5.36E-08	0.999999924
TCAAGACCACGTGCGT-1	6.58E-16	0.000239459	0.999760541
TGCCAAATCGACGTAT-1	3.06E-15	1.29E-06	0.999998708
ACTACAGGTGTAACCT-1	0.0113077	1.01E-11	0.9886923
TGCGCAGCAGCTAACT-1	1.47E-12	1.65E-08	0.999999984
TCTGAGAAGGGTCAAC-1	5.41E-15	0.047594987	0.952405013
CTTCTCTAGCCGCCTA-1	6.53E-20	0.001021119	0.998978881
ATTGGTGCATCAGTCA-1	0.011434558	9.06E-27	0.988565442
AACGATCTCTGAGGCC-1	5.44E-22	2.54E-14	1
CAACTTTTCCCAAGAT-1	1.63E-08	2.47E-11	0.999999984
CTTAACTTCCGCTCTA-1	4.90E-21	1.91E-10	1
AGATAAGTCAGGGACA-1	9.38E-11	7.19E-27	1
GGCCGATGTCCGTGAC-1	9.52E-08	3.39E-22	0.999999905
CTCTAATTCTACTATC-1	0.000102211	1.54E-15	0.999897789
TCAACGAGTCACCGTG-1	1.91E-07	5.39E-20	0.999999809
TACCCACGTCAGAATA-1	2.31E-05	6.53E-10	0.999976906
ACAAGGGCAACATCAC-1	0.024845913	0.003331843	0.971822244
GGCGACTGTCTCCACT-1	1.66E-44	0.198033711	0.801966289
ACGCTCTAGATGGCTG-1	3.91E-22	2.46E-07	0.999999754
AGTCTGAAGCTACTGT-1	4.68E-07	6.06E-25	0.999999532
ATGGGAGTCGTCTGAA-1	1.19E-08	3.23E-06	0.999996759
GTTCTCGTCCGGTGCA-1	2.47E-24	0.004043305	0.995956695
CCACTACCATGACCGC-1	2.68E-16	1.35E-25	1
GGAACTTGTCAGGTAG-1	4.09E-12	4.57E-08	0.999999954
GGAACGACATAGGATA-1	0.003697982	1.05E-12	0.996302018
GTGCGACGTAATTCCG-1	2.46E-06	1.77E-27	0.999997536
CGAACATTCAACCAAC-1	1.53E-35	2.62E-27	1
GCTTCCAGTAAACTCC-1	0.022996928	1.21E-18	0.977003072
GGAACGACAAGGTCGA-1	2.11E-25	0.110045462	0.889954538
CCTCATGTCAAGTTGC-1	2.77E-08	3.14E-31	0.999999972
GAACATCCACACCGAC-1	1.01E-30	2.45E-12	1
TGCTGCTCACTTCGAA-1	0.233357263	1.67E-19	0.766642737
TCCCACAAGGTGTGAC-1	8.06E-28	7.81E-25	1
AACGTTGAGCTGCGAA-1	1.77E-07	2.46E-31	0.999999823
CACAAACCAGGGAGAG-1	0.004076505	3.70E-07	0.995923126
GCTTCCATCCTGACGG-1	0.000170817	3.85E-09	0.999829179
ACCATCCGTCAATACC-1	4.82E-21	1.26E-21	1
CTCTTTCGTGTCTCAA-1	8.16E-09	1.38E-07	0.999999854
CGTGAGCTCACGCTCT-1	8.57E-06	0.00036921	0.999622223
AGCTGGCCACAAGCGA-1	4.26E-42	1.46E-38	1
TAGACTGAGAGGAATG-1	9.14E-08	2.15E-12	0.999999909
GCCGACAGTGTCCGAC-1	8.32E-29	1.94E-06	0.999998058
GAAATGACAGATCCCG-1	2.34E-14	2.98E-21	1
AGTCCAATCCCGGTAG-1	2.70E-08	1.37E-15	0.999999973
AGAATCCAGAGAGGCG-1	1.96E-09	2.94E-33	0.999999998
TGAGACTTCAGGATCT-1	1.93E-09	0.00045434	0.999545658
CTCGAAATCTAAGAGA-1	0.005478898	1.16E-33	0.994521102
TCACGCTAGCTTGAAA-1	0.003665057	1.28E-23	0.996334943
TTATGCTTCGGTGGCT-1	2.29E-09	0.000229993	0.999770004
ACGGCCACACAGGTTT-1	3.04E-37	0.061267922	0.938732078
CTCAGAATCTTTAGTC-1	2.30E-16	4.62E-15	1
GAATAAGTCCACTTCG-1	0.002628755	3.94E-19	0.997371245
TGTAAGCAGTCACCGC-1	8.33E-29	1.34E-33	1
GTTCGAAGTAGGTTTC-1	1.87E-28	0.00013517	0.99986483
CATCGGGCAACTTTCT-1	0.026063385	0.000213649	0.973722966
CTTGGAACACAAGCTT-1	6.99E-10	1.23E-11	0.999999999
GATTGCATCTTAGTCT-1	1.71E-27	0.003231116	0.996768884
TGTCACCTCATACGGT-1	1.50E-20	1.91E-10	1
CATATTCGTACACAGG-1	1.19E-49	0.397948934	0.602051066
AGAACAATCTGGCGTG-1	2.11E-11	7.09E-18	1
TTTAGTCAGCAAGACC-1	2.35E-05	2.27E-29	0.999976456
AGTGGCCTCGACAGCC-1	2.65E-12	4.12E-06	0.999995878
CCTACCAGTAACTAAG-1	0.000504817	7.36E-13	0.999495183
GGAGCAAGTTTCGCCT-1	2.20E-17	5.28E-15	1
GCTATTTAGTAACCCT-1	8.27E-34	8.85E-34	1
TCCCGATAGCCTCAAT-1	4.14E-10	1.91E-07	0.999999808
ATTGGACTCTCAAGTG-1	8.28E-05	8.23E-10	0.999917184
TCAGCTCGTTGTCTTT-1	0.00105386	7.57E-24	0.99894614
CCTCAGTTCTGCTGCT-1	4.02E-10	5.48E-18	1
TGACGGCGTTTCTTAC-1	3.83E-11	8.03E-15	1
AGGCGAAAGCGATTAA-1	7.29E-09	5.81E-06	0.999994181
CAGCAGCCATGGATTC-1	9.44E-09	2.00E-15	0.999999991
TTGCGGGTCGCACCTT-1	2.68E-12	4.81E-15	1
GTTGGGCTCGTAACCA-1	2.04E-12	0.000255521	0.999744479
GTCACCTCACTCAGGC-1	1.91E-11	4.41E-21	1
CTGTAAGGTTACGTCA-1	5.82E-20	5.40E-24	1
ATTTACCGTCATACCA-1	0.000255521	2.04E-12	0.999744479
AGCAAGGTCCAGGTTA-1	6.21E-31	1.46E-25	1
CAGAGAGTCATTGGAC-1	0.036797172	3.04E-29	0.963202828
ACGGAGACATACCAGT-1	6.00E-09	1.97E-30	0.999999994
ATTTCTGGTTACGGCC-1	1.94E-46	0.021303296	0.978696704
GCTGCGACATAAGACA-1	3.04E-10	0.339696714	0.660303286
GTGACATTCCACTAAG-1	1.82E-10	0.204997747	0.795002252
CTTGCCATCCCGGACA-1	6.58E-08	1.10E-19	0.999999934
AAGGCTTGTGGCAACA-1	5.94E-12	1.84E-33	1
GCCTCTAGTGTCAATC-1	6.44E-06	3.65E-13	0.999993565
ACGATGTAGCTCAACT-1	1.38E-12	8.32E-05	0.999916774
CTGTGCTAGGATCGCA-1	0.187672703	5.58E-22	0.812327297
AAAGTAGCAACGGTCC-1	8.13E-05	2.68E-21	0.999918737
CACAGGCGTTTACGAC-1	1.92E-26	2.57E-27	1
AAAGCGGTCACTCTTA-1	1.54E-15	0.000102211	0.999897789
GGTACTAAGTAGTAAC-1	4.66E-10	6.88E-08	0.999999931
TGACGGCAGACAGTTA-1	0.010418837	1.16E-09	0.989581161
GCCATCTCATGCCGGT-1	3.76E-05	9.23E-12	0.99996235
TCACCTGGTCCACGCA-1	5.36E-08	2.29E-08	0.999999924
AAGAAGTTCTGGTGGC-1	3.78E-05	3.30E-35	0.999962194
GAAATGACATGGTAAA-1	5.98E-05	1.08E-06	0.999939155
GACACCGTCTCGTATT-1	2.42E-29	0.024213812	0.975786188
GGTGCTGGTGAGGCTA-1	0.16033161	2.08E-08	0.839668369
CACCAGGGTGCATCTA-1	9.20E-05	7.36E-13	0.999907991
ATCCACCAGGTCATAA-1	8.99E-07	5.35E-08	0.999999047
GATAGGGCATGGTCTA-1	3.86E-08	3.45E-12	0.999999961
GATCGTAAGTCGGGAT-1	1.32E-21	1.02E-08	0.99999999
GGGCATCGTAATTGGA-1	3.45E-12	1.65E-08	0.999999984
ATTACTCTCAACCAAC-1	1.29E-14	3.93E-55	1
ATCCGAACACTTACGA-1	1.59E-05	0.000965501	0.999018606
GGACAGATCCTGCCAT-1	0.003479932	1.63E-14	0.996520068
AGATTGCGTGAGCACA-1	4.28E-06	4.44E-11	0.999995723
TAATCTCGTAGAATGT-1	0.000773932	5.90E-16	0.999226068
TGACTTTCAGTTAACC-1	1.85E-39	7.53E-16	1
TGTTTCAAGCAGATCG-1	1.74E-52	5.98E-15	1
AAGGTTCTCGTAGGGA-1	1.52E-10	1.74E-19	1
GTAGATCGTTTAGCTG-1	4.56E-08	9.17E-11	0.999999954
ACATGGTTCTAAGTGC-1	4.19E-26	4.26E-06	0.999995736
GCCTATCGTTAGTTGC-1	1.16E-07	6.13E-08	0.999999822
TCATGAGCAAATCAGA-1	1.16E-29	4.40E-05	0.999955964
TTGACTTCATATACCG-1	3.99E-08	6.56E-11	0.99999996
CGTATGAGTTATCGGT-1	3.55E-15	2.92E-11	1
AGCAATCGTGATTACC-1	0.000181422	1.64E-17	0.999818578
GAAGACGAGAGGGCTT-1	1.22E-20	2.17E-35	1
TGCTGCTCAGGAAGGG-1	6.58E-07	9.83E-20	0.999999342
TACTTCATCAGGCCCA-1	4.79E-12	1.48E-13	1
GAATAAGGTAATTGGA-1	6.01E-14	3.47E-09	0.999999997
GATTGCATCATAGACC-1	1.12E-11	0.00025546	0.99974454
AAAGCAACAGAACTAA-1	2.30E-05	0.000515618	0.999461429
TACTCTACAACGACCC-1	1.61E-27	8.83E-25	1
CTCTCGAGTACGCTCG-1	1.07E-08	2.95E-07	0.999999694
TCTGGCTCATACATGC-1	0.011933738	1.62E-08	0.988066246
GGCCGATTCCACGCAG-1	2.96E-08	1.55E-11	0.99999997
AAAGATGTCAACTGCA-1	0.007594521	6.14E-33	0.992405479
GAGTCCGCAGAATGCG-1	1.85E-09	7.05E-27	0.999999998
CTCAGAAAGGCCTACC-1	1.47E-06	1.65E-10	0.999998533
AAGCGAGAGTCGCCTG-1	6.45E-07	2.05E-07	0.99999915
CCTAGAACATCTCAAG-1	1.62E-11	3.89E-11	1
CAGAGAGTCCAACCGG-1	0.003075051	5.78E-28	0.996924949
ACACTGACAGTTTACG-1	2.07E-09	7.74E-08	0.999999921
GAGTCCGAGGGTAACC-1	2.44E-30	2.30E-10	1
GTGACATCACGGGTCT-1	0.114924785	1.09E-16	0.885075215
GGTACTAAGTGATGAT-1	3.43E-15	1.63E-11	1
AGGAAGCTCAAGAAGT-1	7.45E-10	1.63E-08	0.999999983
GTGGGTCGTTGCCCGA-1	1.09E-21	1.87E-11	1
GCCGACATCTAGAGCT-1	2.31E-11	2.50E-07	0.99999975
AACTTTCTCCACGAGC-1	4.20E-17	2.24E-07	0.999999776
TAGACACAGCCACCAC-1	2.70E-08	1.37E-15	0.999999973
CATCACCGTGTTTGAC-1	7.53E-21	8.77E-14	1
CCTAAAGTCATAGACC-1	8.15E-20	9.93E-12	1
GATTCAGCACAATGGG-1	6.58E-08	4.71E-20	0.999999934
ACTGAGTGTACAAGTA-1	5.02E-08	1.61E-05	0.999983822
GAGCTTAAGTCCTATG-1	5.36E-08	2.29E-08	0.999999924
ATGAAAGAGCACACGA-1	0.000304728	4.26E-11	0.999695272
CACATCCGTGCCCTTT-1	3.66E-12	9.37E-24	1
CGGAAAGTCCATGAAC-1	2.14E-08	0.000361537	0.999638441
AGCCGACCACTACATG-1	1.12E-08	1.86E-09	0.999999987
TCATTACTCTCTCCAG-1	3.28E-08	2.95E-07	0.999999673
TCGAACAAGGGATGGG-1	1.64E-07	5.35E-08	0.999999783
CTCTGGTCATTGCCCT-1	2.62E-57	4.69E-07	0.999999531
TTCCTAAAGAGGTAGA-1	5.10E-08	3.99E-38	0.999999949
GGTCAGCCAACGATGG-1	5.77E-07	1.84E-50	0.999999423
ACCCACTTCCACCGGA-1	1.13E-08	0.390600634	0.609399354
CCATTTATCTGTATTC-1	0.366173227	3.84E-38	0.633826773
CTATTACTCCACTGGG-1	2.46E-34	6.12E-29	1
AGGTTGTAGAGCAATT-1	4.25E-14	4.14E-11	1
TGGCTGGCATCCGGGT-1	0.001147334	3.45E-42	0.998852666
CGATATGGTACGCGAA-1	2.16E-10	1.37E-21	1
GTACTCCTCTTCACAT-1	3.85E-11	0.002054785	0.997945215
AGATTGCCAAAGGGCT-1	3.04E-19	0.010614596	0.989385404
CTCTAGCTCAAGAGGC-1	8.03E-15	1.63E-11	1
CTGCGTTCAACGGGAT-1	8.75E-23	1.06E-13	1
TTTGAGGGTGATGTAA-1	5.51E-20	0.000367825	0.999632175
TAGAAGATCCACTAAG-1	5.96E-38	6.30E-08	0.999999937
CACACCTCACTTTCCG-1	1.30E-10	1.73E-21	1
CCGTCATCAGAATTGA-1	2.49E-16	6.24E-22	1
CTGCGAGGTAGTCTGT-1	7.68E-21	0.00031215	0.99968785
TCAATCTTCAGATTCG-1	1.64E-13	2.47E-14	1
CCTATTATCATATCTC-1	1.28E-05	0.000269428	0.999717795
TAAAGCCTCTGAAGCT-1	5.28E-16	3.05E-19	1
GCTATAGAGGATTCGG-1	0.000413858	1.07E-09	0.999586141
ATTCCATGTACAGCAG-1	1.11E-29	1.83E-12	1
AGAGTGGCATGACTCA-1	1.39E-09	4.64E-29	0.999999999
CTGCATCAGCATTCAC-1	2.46E-16	0.001191511	0.998808489
CCTCAGTCAAACCTAC-1	8.81E-29	4.51E-12	1
GTTTAGGGTATAGGTA-1	3.30E-05	4.14E-05	0.999925631
AAGTTGCTCTCTCAGC-1	5.00E-07	7.74E-09	0.999999493
ATGTCTTCATCCAACA-1	0.054801391	1.17E-24	0.945198609
AACCGCGCATTACAGC-1	4.52E-21	5.64E-26	1
CGTAAACAGCCCGACT-1	0.003818652	1.02E-34	0.996181348
CCTACGTGTTCTCATT-1	7.69E-25	1.85E-09	0.999999998
ACCTTCGTCGGCATCG-1	4.80E-07	7.34E-12	0.99999952
GTGCTTCGTAGGCTCC-1	0.003331115	3.84E-10	0.996668885
ATTTACCCAGATCGGA-1	0.000150821	1.54E-14	0.999849179
ATGTCTTAGAATTCGA-1	8.33E-45	2.34E-20	1
AGGAAGCGTTACGGCC-1	1.03E-13	8.46E-07	0.999999154
TATCTCAAGTGCTGGA-1	3.35E-14	3.01E-26	1
TCAAGTGTCCTGACGG-1	1.18E-11	1.18E-16	1
ACTACAGGTTAGTTGC-1	1.95E-34	2.32E-17	1
AGTGAGGAGTTCGCGC-1	0.000229993	2.29E-09	0.999770004
CTACGTCCATACGGAG-1	2.81E-13	1.78E-28	1
CATCGGGAGACATAAC-1	3.03E-38	8.40E-14	1
CTTAGGAGTACTCGCG-1	1.34E-13	3.01E-65	1
GGAGCAAGTCTACACA-1	1.08E-19	0.291433887	0.708566113
TGCTAAGCACCCTATC-1	1.51E-16	7.62E-16	1
TAGACACCAATTGCTG-1	0.002014193	8.65E-13	0.997985807
ATCCATTAGGTAGCAC-1	1.48E-19	1.28E-07	0.999999872
ATTTCTGCAGTCGCAC-1	9.35E-14	2.46E-24	1
GACACGCTCCGTCTAC-1	4.90E-18	4.38E-22	1
ATAGCGTTCCAGCGAC-1	2.02E-29	1.88E-58	1
ATCATGGGTAAACTCC-1	8.28E-10	7.39E-09	0.999999992
TGAGACTAGGCTAGGT-1	5.20E-11	0.000214193	0.999785807
TGGTTAGGTAAGAAGG-1	6.80E-05	4.28E-09	0.999931979
GGCGGTTTCACGAAGG-1	0.000108632	1.22E-48	0.999891368
TAACTCTGTACATGTC-1	0.000538308	3.84E-08	0.999461654
AGTTCCCAGAAGCCGT-1	1.60E-28	3.54E-40	1
CAGTATGTCTGGCAGC-1	1.71E-35	3.75E-10	1
CATTATCGTAAATGAC-1	0.287973489	1.37E-08	0.712026497
TGTGACAAGACCAGTG-1	6.81E-06	4.54E-09	0.999993184
ATCCACCGTAATGACA-1	2.92E-13	0.000109955	0.999890045
TGGACGCTCCACTGGG-1	2.96E-12	3.66E-09	0.999999996
AGCTCCTGTCCAGCAC-1	6.31E-09	1.09E-33	0.999999994
CTAACGACAAACCGAG-1	2.21E-14	8.27E-15	1
GATCGATGTGTCTAAC-1	7.41E-09	2.16E-05	0.999978431
CTGATAGCACGATGGA-1	3.03E-06	1.15E-08	0.999996962
TAAGGCTGTTAAGCCT-1	2.71E-19	8.89E-17	1
TAGTTGGTCATACGAC-1	1.11E-18	0.000120581	0.999879419
CATTTCAGTAGCCAAG-1	1.22E-19	5.05E-45	1
CAACTTTAGCTACCTA-1	3.22E-06	5.77E-11	0.999996783
TGTTCGCTCATTGCCC-1	0.494852247	4.29E-54	0.505147753
ATGCATGTCCACCACT-1	2.47E-16	2.48E-11	1
AGGGAACTCAGTTCTT-1	4.32E-09	0.139641295	0.860358701
TGTCTTACAAGTCTAC-1	1.29E-09	0.00133146	0.998668539
TTAGTCTGTAGAGAGA-1	4.87E-30	3.03E-17	1
TTTATGCTCTCGTGGG-1	1.18E-06	1.83E-13	0.999998821
TGCACCTCAGAGAGGG-1	0.000659047	7.35E-13	0.999340953
AGTCATGGTCCTGGAC-1	2.06E-08	5.99E-05	0.999940093
TAAGTGCGTGAGGCTA-1	0.000255001	1.07E-10	0.999744999
AACCCTCCAGTCCACG-1	1.32E-21	1.07E-12	1
CTAGCCTGTAGCTGCC-1	5.52E-29	1.09E-11	1
AACAAGAGTAAGATGT-1	1.50E-13	0.001782589	0.998217411
CCTTACGGTGTCGCTG-1	3.83E-12	3.45E-11	1
GAGGTGACACCAGGCT-1	6.84E-31	3.01E-30	1
GGTCAGCCATGGTTGT-1	9.69E-24	0.016231511	0.983768489
CAGATCAGTACGGTGA-1	4.59E-05	6.61E-07	0.999953441
ATCTCCGGTGAGCAAC-1	3.31E-08	0.005689722	0.994310245
CAGAGCCCAGGTGCAA-1	2.42E-05	2.05E-17	0.999975796
AGCCAATCATTTAGGC-1	4.85E-15	1.71E-07	0.999999829
TGAGCATTCTTCCGAC-1	3.27E-11	5.50E-15	1
GGCAACCAGAGGCCTA-1	5.51E-28	2.61E-10	1
ATCCACCCAATCCAAC-1	1.99E-32	0.040407816	0.959592184
CGAATGTGTTGGAGGT-1	6.13E-20	3.29E-07	0.999999671
AGCGATTGTAGAGCCA-1	1.84E-05	2.22E-11	0.999981608
TCCCACAAGGTTGTAA-1	1.77E-26	2.45E-10	1
TACCCACTCACGCTCT-1	1.91E-05	1.65E-21	0.999980914
CGAATGTCAGGGATTG-1	9.36E-10	9.98E-09	0.999999989
AACGTTGTCTTCGAGA-1	3.47E-05	2.95E-20	0.9999653
GTGAATCTCAACGGCC-1	3.08E-76	1.43E-06	0.999998566
AGTGAAATCTGTGAAC-1	1.62E-21	0.009721203	0.990278797
GGCTTAATCGTACGCG-1	1.52E-10	5.18E-15	1
ATGGGAGCACTACGTA-1	0.000732074	1.54E-15	0.999267926
CTGATCCAGGGAAACA-1	5.97E-14	4.76E-16	1
GGTGGTCGTCAGTTTG-1	1.31E-19	4.28E-07	0.999999572
TTTATGCCATCGTTAG-1	3.37E-14	0.00048278	0.99951722
GGACCACTCTGAGATC-1	1.68E-25	2.17E-09	0.999999998
TGGAGCCCATGCCGGT-1	1.25E-17	0.195693449	0.804306551
GACACATCACCAGCCA-1	1.18E-08	1.48E-08	0.999999973
CCGATTCAGAGGTTAT-1	1.50E-08	1.78E-15	0.999999985
TTCGCCATCAAAGTGA-1	3.86E-08	1.47E-12	0.999999961
GGGTATTTCTGACCTC-1	3.02E-05	2.70E-09	0.999969774
CAGTCCTGTGGCCCTA-1	3.78E-29	1.31E-12	1
CCTATTACAAGGTGTG-1	0.00286235	8.01E-32	0.99713765
GTTTCATGTCTTGATG-1	9.30E-11	8.75E-14	1
GCGGGTTGTCGACCAC-1	3.93E-15	3.97E-18	1
ATCTTACCAACCCAAT-1	2.13E-20	2.33E-06	0.999997665
ACCCAGGAGTCTTGCA-1	1.99E-19	3.08E-08	0.999999969
CAGTAACGTAGTTTCG-1	2.62E-40	2.50E-15	1
TACCTTAAGAACCTGG-1	1.15E-54	5.24E-12	1
GCTTCACTCATCTTTG-1	1.22E-06	1.18E-20	0.999998776
GGTATTGCATATGCGT-1	5.72E-48	8.99E-18	1
GCTGCAGTCACCTCGT-1	5.40E-06	9.01E-09	0.999994589
GAACATCGTACAAGAT-1	4.19E-11	3.72E-14	1
CTAGAGTCAAATCCGT-1	4.21E-11	6.48E-14	1
GATCAGTGTGTTGGGA-1	2.85E-06	2.67E-24	0.999997151
AGTACCACAAAGTGCG-1	8.18E-18	1.66E-13	1
GGCGAAATCTTCGAGA-1	2.96E-12	2.71E-14	1
AAGAAGTAGTGGGCTA-1	4.44E-14	1.15E-19	1
ACGTCAAAGAGTTGGC-1	1.25E-19	3.80E-09	0.999999996
GTGCGGTTCCTTCCAG-1	5.77E-10	2.39E-08	0.999999976
AAGTGGGCATGAGGCA-1	3.45E-16	0.000204356	0.999795644
GTCTACCGTATAAACG-1	3.14E-31	1.68E-13	1
CGGAGCTCAACCCACG-1	7.35E-12	4.87E-20	1
GAATGAAAGTAGTAAC-1	3.64E-10	1.88E-07	0.999999812
CTACATTGTGCGTCAC-1	2.94E-11	2.10E-15	1
CTCTTTCTCCGCGAGT-1	9.92E-25	2.95E-12	1
GAAACTCAGGGAGTAA-1	7.73E-21	0.00077077	0.99922923
ACATGCAGTTTATGCG-1	3.93E-16	1.22E-13	1
TGACACAAGCCACTAT-1	3.27E-12	3.29E-12	1
GAGATTCAGCTGGATG-1	9.63E-08	2.35E-07	0.999999669
TTGAACGCAACAGCCC-1	4.61E-07	2.55E-05	0.999974025
CAACTAGTCTGAGGCC-1	1.14E-08	2.99E-35	0.999999989
CTCGATCGTGGGTCAA-1	7.88E-22	9.38E-18	1
TTCCATATCATCTGCC-1	4.59E-09	1.48E-07	0.999999848
CAAAGCTTCGACCTGG-1	0.001330409	1.06E-30	0.998669591
GACGGCTAGCGTTGCC-1	6.58E-07	3.21E-20	0.999999342
AGGTTTGAGTAAACGT-1	1.78E-10	1.27E-14	1
AAGAATGGTACAGACG-1	9.24E-14	1.81E-29	1
GCGCAACGTAATCCAC-1	4.67E-30	9.18E-30	1
ATTAGCGGTGGGTTAG-1	1.50E-15	1.19E-17	1
TTCCCAGGTGGACGAT-1	8.59E-12	2.48E-06	0.999997518
ATTCCATGTTGCGGCT-1	2.09E-20	3.98E-10	1
ACATCAGGTCCAGCAC-1	3.65E-05	2.15E-05	0.999942025
AGGCCCAGTAAACAGT-1	4.60E-05	2.95E-08	0.999953985
CGGAGTCTCTGTGGCG-1	0.062698361	0.000156575	0.937145063
GGGCATCAGTTTGGCT-1	2.70E-13	1.64E-11	1
CAGAATCGTTGCGTTA-1	2.56E-10	0.334107751	0.665892249
CCTACACGTGACATCT-1	1.36E-05	1.81E-08	0.999986378
AAGTTGCAGGTAGACC-1	3.36E-05	4.01E-15	0.999966355
GGTGCTGAGCGCCTCA-1	0.00011974	8.62E-12	0.99988026
GCGCAACTCATGTCCC-1	0.026829681	1.15E-29	0.973170319
AACTCTTCATAGTGGG-1	8.86E-16	1.17E-11	1
TAGTGCAGTAACGAGC-1	2.42E-06	1.44E-11	0.999997577
AGGCCGTAGCAGCGTA-1	0.009461024	1.83E-24	0.990538976
GTAGCTACAAAGTAAC-1	1.21E-12	0.000250981	0.999749019
TTACTCAGTACTTGGT-1	6.21E-38	1.36E-09	0.999999999
GAGATAAAGCTAGTCT-1	7.34E-12	4.80E-07	0.99999952
CAACGTAGTCTGGGCT-1	1.02E-05	6.62E-12	0.999989775
GACCTGGGTACCAGCC-1	1.34E-10	1.59E-15	1
CAAAGCTAGAACAAGG-1	2.43E-13	4.69E-12	1
CGGTTAATCCGAGCCA-1	4.68E-19	0.001020556	0.998979444
ATTTCTGAGAAGAAGC-1	3.55E-28	2.65E-52	1
TTCCATATCAAGCCGC-1	0.200616203	3.34E-13	0.799383797
TGAAGGGAGCTCTCGG-1	1.91E-06	1.06E-19	0.999998094
ACTACGAAGCTCCTCT-1	3.81E-15	0.102544589	0.897455411
GCCACTTAGTCCGCGT-1	2.58E-09	4.95E-12	0.999999997
CCGGGATAGGGTATCG-1	0.008329909	2.43E-06	0.991667659
GGGCATCCATTGCGGC-1	7.36E-12	9.14E-09	0.999999991
CTTATTGTCCTGCACT-1	8.88E-23	0.000191534	0.999808466
GACTACAAGCCATAAA-1	2.29E-08	2.29E-08	0.999999954
CCATGGGTCTGAAGCT-1	2.45E-19	7.54E-14	1
TAGACACAGGAAGGCG-1	5.05E-05	7.40E-32	0.999949519
CGCCAAGTCGATGGTT-1	1.47E-08	3.68E-23	0.999999985
CTTCGCAAGACTCAGG-1	5.25E-11	2.17E-13	1
GCACTCTCAAGAATCA-1	5.49E-10	2.61E-19	0.999999999
CTACTTATCACGCTCT-1	2.64E-11	5.11E-05	0.999948909
ACCGTAAGTACGAGGT-1	1.91E-11	1.83E-10	1
TCCATCGTCTAACACG-1	3.53E-13	4.38E-23	1
GCAACCGAGACTTTCG-1	5.92E-17	0.278239169	0.721760831
GATCGTATCCACCTTG-1	2.03E-12	6.08E-36	1
AACGTTGCACGAAGGT-1	2.14E-08	2.07E-07	0.999999772
TGTGACAGTGTTAACC-1	5.78E-07	2.33E-18	0.999999422
CATCGAATCTTAGCCC-1	1.83E-20	0.023172205	0.976827795
AAGACAACACGAGCTC-1	1.86E-07	0.243685573	0.756314241
GGTATTGGTAGATGTA-1	1.02E-05	6.62E-12	0.999989767
AGGGAGTGTGTAACGG-1	1.31E-07	4.33E-22	0.999999869
TTTGAGGGTGACATGG-1	2.29E-05	1.52E-07	0.999976921
GCTGGGTTCCTCTCAG-1	2.06E-05	3.45E-12	0.999979412
AGCGCCACAAAGGCCA-1	4.60E-06	1.10E-41	0.9999954
GATCGGCAGGAACTGC-1	0.001799642	4.58E-07	0.9981999
TGTCCCATCCGCCAGA-1	7.19E-06	5.74E-09	0.999992807
ATTACTCAGAATCAGT-1	4.41E-06	3.50E-32	0.999995593
ACGTTGAAGTCTACTG-1	4.23E-32	4.96E-05	0.999950407
ATACTTCAGCCTAACT-1	4.38E-05	7.29E-51	0.999956204
CGGTTTCGTGCAGTAG-1	1.88E-14	0.000510303	0.999489697
CGAATCAAGAAACGCC-1	1.23E-17	0.001394705	0.998605295
TACTTACTCCACAGAT-1	5.73E-05	0.000483911	0.9994588
GCAGTTATCTTTCCTC-1	1.65E-07	3.43E-16	0.999999835
GCGCAACAGGGTTATA-1	4.80E-06	9.14E-13	0.999995198
TGACAACTCCGCGACA-1	8.76E-14	2.71E-30	1
AGTCATGTCCTCAACC-1	4.59E-36	2.42E-13	1
TCAATCTTCAGGCAAG-1	5.99E-05	2.06E-08	0.999940093
TGCCATCTCCGTTGCT-1	0.000963723	6.50E-09	0.99903627
TACTTGTTCTTGTCCG-1	0.011619881	5.13E-37	0.988380119
GTCCTCATCATCGATG-1	2.43E-19	3.04E-11	1
ACCACGGCAGGAGCAT-1	1.03E-13	9.53E-05	0.999904748
GAGGAACCATCAAGAA-1	6.47E-28	0.005482545	0.994517455
GGGAATGCATGAGACG-1	2.91E-17	4.90E-05	0.999950966
AATTCTCCATGATCCA-1	2.37E-05	1.91E-08	0.999976248
TCTTTCCTCATGCGCG-1	7.32E-23	1.50E-08	0.999999985
ACATGGTTCTGCACAA-1	1.33E-52	2.52E-13	1
CACAGGCGTGAGTCAG-1	2.26E-12	7.75E-08	0.999999923
ACTGAACCACTTAAGC-1	7.67E-09	7.78E-16	0.999999992
CTGGCGAGTTTGGCGC-1	4.57E-08	9.58E-12	0.999999954
ACTATCTCACCGTCGA-1	3.78E-17	8.55E-08	0.999999915
CAACTAGAGTCCAGGA-1	8.72E-08	2.01E-08	0.999999893
GCCTCTATCACCTCGT-1	2.56E-05	2.06E-08	0.999974417
AAGTCACCAGACGAGT-1	3.14E-22	3.53E-13	1
GTGAAGGAGTACATGA-1	1.65E-08	1.47E-12	0.999999984
ATCTGCCAGAACTCGG-1	7.57E-16	1.78E-20	1
TGTGACATCCACGCAG-1	4.64E-18	0.020106793	0.979893207
GATGCTAAGAAACCGC-1	2.54E-19	7.20E-25	1
GTATTCTGTGCTTCTC-1	0.010412016	5.66E-33	0.989587984
AGCAAGGCACCTGGCA-1	1.30E-14	2.62E-08	0.999999974
TTGCTTAGTGCGAACA-1	6.25E-05	9.74E-16	0.999937495
TGACTGATCTCCACAC-1	4.10E-13	0.295347059	0.704652941
TTGTCTAGTGCGATAG-1	0.000510866	3.66E-16	0.999489134
TGGTTAGCATAACCTG-1	3.28E-10	0.037638584	0.962361416
GATAAAGCAGCTCGCA-1	0.014436795	3.38E-20	0.985563205
GCTAGCGCAAACAACA-1	6.31E-30	1.23E-10	1
CGGTTTCCACCCTATC-1	7.61E-20	8.39E-34	1
GATAACCAGATCTGAA-1	1.45E-06	2.54E-05	0.999973143
CGTAAACTCCACAGCG-1	1.18E-14	1.32E-10	1
AAAGAACTCTTCACAT-1	3.54E-41	2.74E-104	1
CGGTTAACAACCGCCA-1	4.78E-73	3.86E-176	1
CTAACGACATGTACTG-1	8.97E-126	4.85E-31	1
TGAAAGAGTTGCAGCC-1	1.04E-65	4.56E-139	1
GCTTCCACATCCAACA-1	1.83E-36	6.28E-133	1
GCCACTTTCACCATAG-1	5.12E-32	0.262162828	0.737837172
CGAGTATTCGGATGGA-1	1.20E-24	4.30E-29	1
GGTGGCTGTGGAAACC-1	1.38E-141	2.96E-66	1
TCACGAATCGCCTGGA-1	4.42E-12	1.00E-29	1
GACCTGGTCGCTTAGA-1	9.80E-64	5.20E-11	1
TTGGGTAAGCCAGAAC-1	2.92E-28	1.67E-16	1
CTTGCCAGTGCTTTCC-1	2.00E-25	7.98E-90	1
TCGATAGCAGCGTTCG-1	2.85E-11	1.45E-10	1
CTGGTCTCAGGTTTCA-1	7.57E-05	2.37E-36	0.999924314
CGAACTAAGTAGATTG-1	7.96E-94	1.58E-24	1
TTTGCGCTCAGGTTCA-1	8.05E-32	1.84E-53	1
ACCACCTGTGTTACCA-1	5.71E-14	3.72E-95	1
AATCCAGTCGATCCGG-1	5.20E-11	1.04E-27	1
TTCGACCAGATTCACC-1	7.59E-42	1.52E-156	1
CAGAGGAGTGCCAGAA-1	8.80E-11	4.38E-25	1
CACAAACCAATGGCTT-1	1.52E-38	2.57E-47	1
TGAAAGACAACTCGCG-1	1.07E-15	1.28E-171	1
AAAGCAAAGACTGGGT-1	7.44E-138	0.277105376	0.722894624
GATAAAGCAAAGTGTA-1	6.25E-48	0.000645664	0.999354336
GTAGTCAGTCGACTAT-1	1.58E-23	2.98E-13	1
AGGAGACAGACTTCTG-1	1.90E-53	4.52E-24	1
TTCGGTCAGACTACGG-1	0.070390911	2.90E-73	0.929609089
TTGAGCAAGGAACTGC-1	1.33E-15	1.17E-100	1
GGTGGTCAGAACCTGG-1	9.11E-23	0.008469376	0.991530624
CTTTCGGTCCGCTCTA-1	2.46E-96	4.18E-15	1
ACAAGGGGTACATCCA-1	1.40E-16	1.11E-102	1
TCTGAGAGTGGAACCA-1	7.27E-14	1.27E-34	1
CCATGGGCAGTAGGGT-1	4.85E-54	1.59E-29	1
GGATTTGAGGCACGTA-1	1.90E-114	1.56E-11	1
GTGAAGGCACAGCCCA-1	1.86E-17	5.69E-62	1
GGGAATGTCCACTGGG-1	3.58E-54	0.466811205	0.533188795
TACTCATCACAGTCGC-1	1.83E-22	0.00161201	0.99838799
TTGAGGTGTTTCCGAA-1	2.28E-09	0.000538669	0.999461328
TGCTGCTGTCATATCG-1	1.52E-16	4.22E-15	1
AGCCTCTAGGTTACGG-1	0.170645932	2.30E-16	0.829354068
GGGACCTTCTCATGTT-1	0.008545578	5.43E-24	0.991454422
AGGTCATTCGGTGCGT-1	7.00E-07	1.84E-06	0.999997463
ATTCCATAGTCTAGCT-1	1.23E-19	5.89E-11	1
TTACCCGAGACAGCGT-1	5.22E-06	1.80E-46	0.999994779
GTCACGGGTACACCGC-1	3.41E-53	4.49E-20	1
CCACATCTCGACTTCC-1	3.27E-11	1.87E-18	1
TGAATCGTCAAGACAA-1	0.175540859	6.52E-22	0.824459141
TAAAGCCAGTAGAGTT-1	3.89E-16	1.31E-06	0.999998692
ACCTGAATCAGAGCTT-1	1.33E-15	0.277854196	0.722145804
TCCCACATCATCTGCC-1	0.000459785	9.58E-13	0.999540215
CACAGGCCATGGATTC-1	0.009822854	5.66E-32	0.990177146
TCCACCATCTCATTAC-1	7.35E-06	9.56E-12	0.999992655
CTGTTGCGTTTGACAC-1	0.000459785	9.58E-13	0.999540215
ACGTTGACATTGCCCT-1	3.69E-17	1.68E-20	1
ACTGGGCCATCGAGCC-1	0.001953237	5.54E-53	0.998046763
TAGGTCACACTTGCAA-1	1.29E-08	9.49E-07	0.999999038
ATGAGGGCAAGACACG-1	8.71E-06	9.51E-17	0.999991289
TGAACTGTCGGGCACT-1	3.42E-13	2.12E-13	1
TACCAAGGTAGTGTGG-1	2.06E-08	2.56E-05	0.999974417
TGTGTCCGTTAACCGT-1	3.27E-12	1.89E-14	1
TTCCCAGCAGGCCGTT-1	0.008546596	2.32E-24	0.991453404
TAGGTCACAGAATGGC-1	0.000598366	4.79E-12	0.999401634
CAAGATCTCTGGCCGA-1	5.89E-12	1.23E-15	1
GAGGAACTCTGTGAAC-1	5.63E-22	2.41E-25	1
GACGAAGGTCAACCGC-1	2.30E-05	2.30E-05	0.999953985
GTTCCGTGTCGTATTG-1	3.43E-16	0.000206002	0.999793998
GTGCCTTCATCTAGAC-1	1.53E-07	5.90E-24	0.999999847
CAGTCCTCAACTGCGC-1	0.278641223	5.06E-27	0.721358777
AAGCCCGAGGCCTTCG-1	6.55E-30	2.13E-22	1
GAGGAACTCTGGTGGC-1	2.04E-12	0.000255521	0.999744479
AAGTTGCAGGGATTCG-1	0.000239422	1.44E-09	0.999760577
AGTATGCGTGCCTCAG-1	6.24E-40	0.001693577	0.998306423
GGACAAGCATGGTCAT-1	5.11E-05	2.64E-11	0.999948909
TGTCCCACACATGGCC-1	1.92E-11	8.18E-12	1
GACACCGGTTGACCCG-1	1.09E-05	3.35E-19	0.999989109
ATTACTCGTGGATAAT-1	2.29E-08	2.29E-08	0.999999954
CCATGTCTCGATAGAA-1	0.000593229	8.22E-10	0.99940677
ACGCTCTTCAGCTCTC-1	6.17E-05	1.17E-08	0.999938319
GACACGCTCCTCAACC-1	6.70E-27	7.45E-18	1
GAATAAGTCCGTACTC-1	1.07E-44	0.000347267	0.999652733
TAGACTGAGTAAAGGG-1	5.49E-39	1.83E-11	1
TGAGAGGGTCTCCACT-1	0.012988735	1.57E-23	0.987011265
AGCCTCTCAGGGCTTC-1	3.85E-09	1.24E-12	0.999999996
TGCAGTAAGGATACGC-1	2.38E-45	5.53E-27	1
CTTAATCTCCTGAAGT-1	2.45E-18	1.76E-17	1
GTACTCCAGCCACCAC-1	6.16E-08	4.00E-15	0.999999938
CAGTAACTCCACGTGG-1	4.32E-07	5.89E-08	0.999999509
AACGGTTCAGAAAGCC-1	2.28E-13	2.10E-16	1
CCAGACGCATTACCTT-1	2.11E-11	4.94E-11	1
TGATTTCCACTTCACC-1	2.29E-09	0.000229993	0.999770004
TGTCTTACAAGTAATG-1	3.86E-21	0.003435287	0.996564713
TAAGGCTAGTGTTTGC-1	8.18E-12	1.92E-11	1
ACACGATCAAGTCTAC-1	5.35E-08	5.12E-07	0.999999434
ACGATACCAGTGTGGA-1	8.47E-19	3.06E-12	1
GTGACATGTGTTACGT-1	4.57E-08	4.09E-12	0.999999954
GAGCCGTAGAACTCGG-1	3.29E-07	6.13E-20	0.999999671
TAGTTGGAGATGTGGC-1	2.47E-10	8.31E-75	1
AGGCTATAGACCTCAT-1	1.17E-23	0.002039972	0.997960028
CATCAGATCATATCGG-1	1.76E-10	8.18E-30	1
CATTTCAAGTCGTTTG-1	3.94E-14	4.24E-29	1
CATTATCCAGATTGTC-1	1.93E-15	8.54E-07	0.999999146
AACTCAGGTGACTCAT-1	1.17E-18	9.86E-10	0.999999999
GCTAAGTGTGTAGTGG-1	4.87E-09	2.76E-12	0.999999995
AAGCCGCCAACGCCGT-1	6.30E-31	0.002199111	0.997800889
GGATTTGAGGCTCTAT-1	0.000436952	6.05E-06	0.999557001
AGGCGAAAGGGACTTG-1	2.10E-10	1.10E-13	1
CATCAAGAGCTTCAGT-1	0.000107789	4.11E-09	0.999892207
TAGTTGGAGTGGACGT-1	1.21E-09	2.26E-27	0.999999999
TAAGAGACAAAGGTGC-1	2.07E-06	9.66E-26	0.999997934
TGCCTCATCTCGGAAT-1	8.28E-05	4.52E-09	0.9999172
CCTCCCTGTACAATAG-1	4.86E-12	0.302189437	0.697810563
GTAGGGAAGGAATCAT-1	4.62E-06	5.95E-26	0.999995382
AGTATCGAGTTAGGGC-1	4.03E-53	1.74E-11	1
CTTGGAACAGAACAGC-1	2.95E-15	0.000183632	0.999816368
ATTGTGGTCATTCACT-1	1.68E-23	5.52E-11	1
ACAGCTAGTGACAATA-1	0.000255319	8.04E-11	0.999744681
AGGGTTTGTGCGAAAC-1	1.96E-09	1.33E-21	0.999999998
CTATCTAGTGCTGTAT-1	5.34E-16	2.88E-09	0.999999997
CCACGGAGTTATTCTC-1	4.05E-17	9.66E-11	1
AACTGGTAGCATGTTC-1	0.108603214	4.67E-21	0.891396786
TGACTGATCTGGCCTT-1	4.13E-17	2.19E-19	1
TGGCATATCAGCCTGG-1	2.34E-19	6.05E-06	0.999993946
GCCAGGTAGTGATATG-1	0.000515618	2.30E-05	0.999461429
AGATAAGGTACCGGCT-1	0.00144975	3.38E-20	0.99855025
TGAACTGAGTGAATGT-1	2.83E-12	2.01E-07	0.999999799
GAATGAAGTAAACACA-1	2.14E-31	0.000106154	0.999893846
GGTGCGTAGACGTTCT-1	0.000165603	1.47E-13	0.999834397
GGTGTTAGTCCAGTAT-1	7.02E-14	1.42E-11	1
GAAGACGGTCAGTTTG-1	8.12E-18	4.13E-08	0.999999959
AGGCTCGTCGAGTACT-1	0.393376713	2.14E-15	0.606623287
ACGAGCCAGAGTCTGG-1	1.05E-14	2.45E-19	1
TTGACTTAGCGCAAAC-1	4.32E-05	1.32E-12	0.999956848
TGTGTCCGTTTATGCG-1	8.62E-05	5.19E-10	0.999913788
AAACGGGGTAGCTCCG-1	6.12E-19	1.50E-29	1
ATTGGTGAGGAGGTCT-1	2.93E-11	4.57E-08	0.999999954
TTTCCGGCAGCTAACT-1	8.23E-09	8.23E-09	0.999999984
GCAGGTCAGGGATAAG-1	1.21E-13	5.60E-12	1
TTAAGGCAGGCCTATT-1	1.55E-10	6.88E-12	1
AGTACCAGTTTAACGC-1	1.65E-45	7.66E-19	1
ACGGGTCAGCCGACCT-1	0.000164964	0.292713623	0.707121413
TTTGCGCCAAACCCTA-1	5.05E-25	6.54E-08	0.999999935
AGTGGCCCAGATGGCA-1	2.92E-08	1.52E-23	0.999999971
TAGAAGAGTTACGCGC-1	8.28E-49	0.000120584	0.999879416
GACCAATTCGCTAGTA-1	1.24E-27	1.37E-06	0.99999863
ATAGCGTAGCCGACTC-1	1.95E-16	0.000448548	0.999551452
AGGTCCGGTTCCGGCA-1	1.36E-15	1.97E-13	1
GCTATTTGTTTGGCTA-1	0.000257027	6.70E-52	0.999742973
CTGTTTACACATGGGA-1	0.000215502	1.61E-06	0.999782885
GAGATGGTCTTCTGGC-1	8.80E-14	2.14E-07	0.999999786
CTCTTTCAGTTACCCA-1	6.33E-24	4.74E-07	0.999999526
AGCTTGAAGAGGTACC-1	1.11E-15	5.68E-29	1
AAGAATGCACCGCTAG-1	1.00E-12	1.65E-07	0.999999835
GGCTTAAAGGAGAACA-1	4.99E-25	0.002932235	0.997067765
TACAGTGGTTGATCAC-1	2.75E-11	3.22E-05	0.999967762
GCTTCCAAGTGGGTAC-1	0.000140292	2.06E-08	0.999859688
CTCTCAGTCGCTATCC-1	0.00727066	8.15E-17	0.99272934
TCTCGGTCAGATAATG-1	2.92E-15	4.70E-09	0.999999995
TACTCGCGTTCCACGG-1	1.60E-15	0.001444152	0.998555848
GGCAATTTCTCGATGA-1	3.11E-06	0.000121525	0.999875365
GCAAAGGGTCTGATTG-1	4.11E-19	2.37E-09	0.999999998
CGGCTAGTCTTGTTAC-1	6.55E-07	7.31E-16	0.999999345
GTAGCATCATGACTCA-1	0.044080568	1.39E-23	0.955919432
CGTCAGGTCTTCCTCT-1	0.000169316	1.21E-08	0.999830672
CTGAATGTCGATTCAG-1	3.34E-27	5.07E-12	1
CTCGCATTCATCGCGG-1	0.034100227	6.50E-25	0.965899773
TTAGGACCAGGTCTGC-1	4.39E-13	0.03485827	0.96514173
TCAAGACGTAAATACG-1	2.52E-08	0.048911087	0.951088888
ATTCTACGTACACAGG-1	2.74E-16	8.73E-13	1
ACGTTGAGTGAGTGAC-1	8.15E-12	1.73E-11	1
GCTATTTTCGTGTCAA-1	2.72E-05	7.08E-11	0.999972822
GGGCACTTCGTACGCG-1	4.65E-06	7.33E-14	0.99999535
GTCCAAAGTGGCAAAC-1	7.56E-07	0.000387787	0.999611458
TAGAAGATCGCGATGC-1	7.41E-09	9.20E-06	0.999990789
AGCGGTCTCAAGGTAA-1	2.05E-30	2.24E-07	0.999999776
GCTGAATAGGCTCTCG-1	8.21E-08	1.83E-11	0.999999918
CCACTACTCCTGCCAT-1	0.008392161	3.63E-12	0.991607839
GAATGAAGTAGTCTGT-1	2.20E-10	8.12E-17	1
GGGACCTAGGGTAGGG-1	3.95E-19	0.000367622	0.999632378
CGAATGTAGTGACTGG-1	0.02705035	3.34E-17	0.97294965
AGGCTCGCAATGTTGC-1	2.97E-28	1.28E-13	1
TACACCCAGGATGTCG-1	0.000459785	9.58E-13	0.999540215
CCCTCCTGTTATTCTC-1	2.27E-12	1.08E-08	0.999999989
TGATTTCGTAGCAAAT-1	9.14E-10	4.07E-07	0.999999593
TTGATCTAGATGTCTC-1	1.64E-07	2.28E-08	0.999999813
AACGTCACAGGCTTAT-1	2.94E-11	3.66E-13	1
CGATAACCATCGTCAA-1	2.57E-22	4.69E-10	1
AACGGAGGTCTTACCC-1	1.93E-07	8.18E-13	0.999999807
AGCCTAACAATGTTGC-1	2.74E-43	0.016131197	0.983868803
AGGGTTTCAAGTGAGC-1	3.40E-08	4.88E-17	0.999999966
GTGAAGGAGGTCTGTT-1	7.66E-08	1.33E-13	0.999999923
ACCCGTTAGCTCCCAG-1	0.002150817	7.30E-17	0.997849183
GTCTTCGAGGGAACGG-1	8.23E-09	8.23E-09	0.999999984
GGCGAAAAGCGTTATC-1	4.12E-09	4.60E-05	0.999953985
CACCAGGTCTTAAGGC-1	5.11E-05	2.64E-11	0.999948909
ATCTTACCATACTTGG-1	2.18E-23	0.049421772	0.950578228
CGCTATCCATCGTTAG-1	4.38E-15	8.36E-22	1
TTTGAGGCACTGTCGG-1	2.62E-25	2.78E-14	1
GTTCCGTAGAGCGAAA-1	9.15E-10	7.41E-08	0.999999925
CGCAAGCTCGTCACAA-1	6.34E-10	3.21E-05	0.999967948
GATCAGTGTATTAGCC-1	1.36E-13	1.24E-26	1
ATTGGTGGTCTATCCC-1	2.14E-07	7.31E-16	0.999999786
CTTCGCAAGCACGCAA-1	4.34E-33	8.62E-05	0.9999138
TGGACGCCACTTCTGC-1	1.53E-11	1.29E-09	0.999999999
GACACGCAGTTGGCAG-1	3.61E-07	3.06E-29	0.999999639
CCTACGTTCGCTTGTC-1	1.27E-23	0.008544561	0.991455439
AGATAAGCAAGCGACA-1	9.43E-15	1.31E-07	0.999999869
CTACGTCCAGCTCGAC-1	4.93E-11	3.30E-17	1
AACTCCCAGAACTCGG-1	1.98E-09	8.39E-20	0.999999998
GTAAGTCCAGTAACGG-1	4.11E-10	8.20E-08	0.999999918
CTCGGTTTCTGGTTCC-1	7.50E-09	0.075390395	0.924609597
CAGTAACGTAGTTGGG-1	1.03E-13	8.30E-40	1
AACTCAGAGGAGGTCT-1	8.71E-41	2.16E-34	1
GAATGAACAATGGCAG-1	3.12E-51	0.478591646	0.521408354
TTTCCGGTCTAAAGCC-1	0.003267136	4.15E-16	0.996732864
GTGCGACAGTGAATGT-1	9.20E-05	5.27E-12	0.999908042
TGGTAGTCATGACGCC-1	5.54E-66	2.29E-38	1
CTATTTGGTAACAGCG-1	7.52E-59	6.96E-41	1
CTCTTTCTCCCGACTT-1	6.50E-43	0.001127871	0.998872129
CGCTGGACATTGCGGC-1	1.35E-10	5.86E-07	0.999999414
TACTGCCGTTGCACTA-1	1.35E-17	1.91E-25	1
TTGTCGCCAGTGAAAT-1	2.58E-05	5.21E-22	0.999974214
ATCCACCTCTGAAGGG-1	2.39E-15	1.10E-12	1
GACACATTCGGGTCCA-1	1.15E-13	9.68E-11	1
TGCTATTCAGCTGTTA-1	1.03E-14	0.003622107	0.996377893
TACCTTATCCTAGTGA-1	6.63E-25	0.011774258	0.988225742
GGTACATAGCGTAACG-1	4.32E-09	5.14E-06	0.99999486
TAGCAGTCAGGGAAGG-1	1.79E-12	1.17E-16	1
AGTTGGTTCGAGTACT-1	3.23E-06	4.06E-12	0.99999677
GTTAAGCCAACTCACA-1	1.05E-09	2.75E-23	0.999999999
CCAACAACAACCCACG-1	0.000229966	5.36E-09	0.999770029
AAAGCGGTCTTGCGGG-1	8.66E-18	7.32E-08	0.999999927
TGGATACAGCTGTCTA-1	9.62E-08	1.03E-07	0.999999801
CTGGTCTTCAAACGGG-1	2.58E-18	6.54E-12	1
AGGAGACTCTAGAGTC-1	5.26E-11	4.57E-08	0.999999954
CAGGTATAGATCCCGC-1	0.002958888	4.56E-10	0.997041111
GGACATTAGGGACTTG-1	4.49E-12	8.23E-08	0.999999918
GAGGAACCACTTCTTA-1	1.82E-07	2.93E-18	0.999999818
GAGCTTACAGATCTGT-1	3.47E-15	3.06E-07	0.999999694
GGAATCTTCGGCGTTG-1	9.51E-28	6.96E-33	1
CTCGAGGCAGTCAAGG-1	3.09E-11	5.29E-12	1
CTACTTAAGGACGTAC-1	8.59E-12	0.000189051	0.999810949
AGTTACGCATTTCCAT-1	3.46E-18	2.66E-21	1
TACACCCTCGATCCGG-1	3.43E-10	4.19E-22	1
ATCCGAAAGACTCGCC-1	2.94E-11	2.10E-15	1
ACCCACTGTGAGGCTA-1	0.031596757	7.62E-34	0.968403243
GTAGGCCAGATGTAAC-1	6.13E-14	3.36E-08	0.999999966
GTCATTTCACACGCAC-1	1.48E-12	4.63E-10	1
TGGTAGTGTCGCTCAG-1	1.86E-12	7.18E-12	1
AGTCTTTAGATGCAAT-1	2.38E-05	0.001024823	0.998951399
GATTACGAGCCGTGAA-1	5.74E-11	2.49E-23	1
CTATTTGAGCCTACGC-1	4.03E-18	2.56E-34	1
TTATGCTTCCGTCATC-1	0.000572775	4.81E-08	0.999427177
CCCAAGGTCCTAAGTG-1	6.07E-14	0.038437984	0.961562016
TAGACACCAGGAAGAA-1	0.118101628	6.84E-12	0.881898372
AGTGGGAAGGATGACC-1	4.82E-26	3.45E-25	1
GATCTAGGTGTTAACC-1	2.03E-36	1.92E-20	1
GCTTGAAAGCCCAGCT-1	5.64E-24	1.75E-13	1
GTGGACCCACCACACG-1	6.70E-10	4.49E-06	0.999995505
AGCTGATGTTCACGGC-1	9.22E-07	4.09E-05	0.999958162
CCATCGTCAATGGACG-1	9.15E-10	7.41E-08	0.999999925
CAGCATACAACATAGA-1	9.94E-05	8.30E-28	0.999900559
CTACCTGGTCCGAACC-1	4.37E-10	1.73E-32	1
TGCACCTTCATAGCAC-1	5.16E-21	0.001190608	0.998809392
GAGGAACGTATGCGGA-1	2.92E-13	1.25E-07	0.999999875
AGTCATGCACCGTTGG-1	0.000329662	4.11E-09	0.999670334
GATGAAAAGGTGTAGC-1	1.54E-07	5.74E-09	0.99999984
CTTCAGCTCAGGCCCA-1	8.18E-13	8.23E-08	0.999999918
TACCACCTCCCTTATA-1	3.05E-10	2.49E-27	1
GGCGTTGCAAGTACAA-1	8.36E-07	1.12E-15	0.999999164
AACGTCATCTTCTGGC-1	3.12E-07	4.28E-10	0.999999687
CCACATCAGTGGTCCC-1	1.72E-06	4.76E-05	0.999950692
CCTAGAAGTAAATGTG-1	0.000183152	4.82E-08	0.9998168
CTCGAGGGTGCAAACG-1	1.66E-09	2.47E-15	0.999999998
TGTGTCCAGGGATGGG-1	1.87E-08	1.14E-17	0.999999981
TGCGCAGGTGACCCAC-1	5.24E-24	2.85E-12	1
GAAGGTGAGCGTTTAC-1	2.09E-14	6.55E-14	1
AGGTCCGGTTAGGGTG-1	6.50E-07	3.47E-13	0.99999935
TACGGGCAGTAGTGCG-1	0.024375324	5.26E-63	0.975624676
ATACAGCAGCCACCTG-1	4.44E-17	2.13E-08	0.999999979
GTCACAACAAGCTGGA-1	5.99E-59	0.294675929	0.705324072
AGAACAATCTCACTGC-1	3.95E-24	6.92E-12	1
GCTAATGAGCGATTCT-1	2.18E-07	2.59E-53	0.999999782
ACCTGAAGTGATGCCC-1	7.61E-11	4.79E-05	0.999952148
TGAGGGACAATACGAA-1	5.39E-09	1.26E-10	0.999999994
GGAATAATCATTGCTT-1	0.000566051	2.10E-28	0.999433949
GAGATGGCAACGGAGT-1	0.006933102	1.63E-28	0.993066898
GGATGTTCAGGTCTGC-1	3.69E-08	1.71E-16	0.999999963
GAATAGAGTCGGATCC-1	4.00E-32	0.005977862	0.994022138
CTGCCTAGTCCTAGTA-1	9.70E-09	1.90E-11	0.99999999
GTCTGAAAGATCGCGA-1	1.00E-16	8.01E-29	1
TCCCAGTGTTAGTAGA-1	4.31E-09	1.64E-19	0.999999996
TCTCATAGTGGAGAGG-1	2.63E-15	4.09E-09	0.999999996
TTCGGCTGTTGGAACG-1	1.86E-08	2.58E-16	0.999999981
TCTGGCTTCGTAGGGA-1	0.000694819	1.08E-05	0.999294414
TTAAGGCTCGATACAC-1	1.17E-36	1.69E-25	1
ATTCATCGTGGGACTA-1	0.008509232	3.62E-16	0.991490768
GGGCACTGTGGGCCTT-1	5.24E-07	3.77E-19	0.999999476
GTTCGAAAGAGAGAAC-1	0.000183715	1.75E-21	0.999816285
ACACCCTGTCGGTGCT-1	7.57E-05	2.66E-40	0.999924303
CTACCGTCACTGTTAG-1	4.94E-13	0.000697517	0.999302483
ACATCAGGTCTAAAGA-1	1.05E-24	3.08E-06	0.999996917
TCACGTCAGATGAGCC-1	3.55E-19	1.86E-07	0.999999814
TCCCACACATCCTAGA-1	2.11E-12	2.96E-08	0.99999997
TGCCTCAGTCATGAAA-1	8.23E-10	8.28E-05	0.999917184
TAGAAGACACGAAACG-1	3.21E-05	3.39E-07	0.999967606
GGGACTCCAGTACTCA-1	3.70E-08	3.66E-05	0.99996332
GAAGCAGCAATCGCAT-1	2.02E-05	0.025083779	0.974896032
TACTCATGTTCCCTTG-1	0.003663883	2.09E-20	0.996336117
GTGGTTAAGATATGGT-1	3.56E-11	4.15E-10	1
GGCTCGAGTATAAGTG-1	2.29E-08	5.36E-08	0.999999924
TCGGTAAGTGTCTAAC-1	0.000919064	1.71E-16	0.999080936
CCATTTAAGCTCCTTC-1	4.83E-20	8.54E-07	0.999999146
TACGGTAGTAGATTAG-1	6.56E-07	1.76E-21	0.999999344
GTTGCCTTCTATGTGG-1	2.49E-06	1.06E-35	0.999997514
AGTCAGTAGAGGTACC-1	2.16E-06	7.66E-08	0.999997763
TAGCCGGGTCAGAGAC-1	0.204556736	2.10E-08	0.795443243
GGTACATGTTTGAGCT-1	5.23E-18	2.44E-13	1
GGTACATAGCTTGTAC-1	0.000478629	6.04E-13	0.999521371
GTCACGGGTTCACCTC-1	1.51E-17	3.21E-19	1
AGTTCCCTCTCCATGC-1	2.35E-11	1.68E-23	1
CGCGTTTGTCCACACG-1	2.93E-18	4.09E-06	0.999995909
TGACTGAGTATGGTGG-1	3.93E-12	6.80E-23	1
AAGCAGGTCTCTGACC-1	1.13E-34	6.09E-06	0.999993912
TGAAGGGGTGAGGAGG-1	4.55E-24	2.71E-22	1
GTGAAGGGTACTCAAC-1	0.000429877	2.11E-14	0.999570123
AAACACCGTCCGGTAC-1	6.57E-16	2.96E-07	0.999999704
GATAAAGTCGCTAACA-1	6.85E-17	2.96E-07	0.999999704
CTGCGGATCCGTCATC-1	2.60E-21	0.007699131	0.992300869
CGGTTAACAAACGGGT-1	2.22E-08	1.20E-17	0.999999978
TAGAAGAAGATAAGTC-1	5.64E-22	2.33E-28	1
TCCGAGGCACCAGCCA-1	5.39E-05	5.39E-05	0.999892214
AGATAGATCTCCCTGA-1	2.75E-06	1.03E-14	0.999997254
ATGCGATGTGGTTTCA-1	3.86E-07	1.83E-13	0.999999614
GTATGTGGTTTATGCG-1	5.18E-49	2.10E-07	0.99999979
GTGTCTCAGGTAACGC-1	4.84E-14	0.000459237	0.999540763
GAAGCAGGTGATTTGC-1	0.001612524	8.70E-18	0.998387476
CACACCTGTCAACACT-1	2.35E-13	3.82E-11	1
AACATGCAGTTGGCTT-1	3.55E-16	0.026147894	0.973852106
AAGACCTGTTCCGGCA-1	4.60E-05	5.15E-06	0.999948842
CCTCCCTAGTCTCGGC-1	0.154593487	2.13E-28	0.845406513
GCGCTGAAGACACGAC-1	0.000407522	1.76E-62	0.999592478
AGGCACCGTGATACCT-1	1.67E-28	4.43E-08	0.999999956
AACTCCCTCATAACCG-1	1.68E-46	6.28E-35	1
AATGTGCGTATGCCTA-1	3.85E-09	3.29E-10	0.999999996
ATTACTCAGACTTCTG-1	0.017718162	1.89E-08	0.982281819
AGGAGACAGATGCATA-1	2.31E-14	3.08E-07	0.999999692
CAAAGCTCAATACGAA-1	1.85E-08	0.040545989	0.959453992
TTTGTCAAGTCTTGAC-1	1.06E-08	2.91E-06	0.999997082
GAGATAAGTACGAGAC-1	1.64E-12	1.18E-24	1
GTCTTATTCCCAACGG-1	1.22E-32	3.30E-12	1
CGGAACCAGTACAGCG-1	2.47E-25	1.86E-29	1
TATCGAGTCTGAAAGA-1	6.45E-50	3.51E-07	0.999999649
ACGTCAATCAAGCTGT-1	1.37E-07	1.53E-26	0.999999863
GCCATCTGTCTAGCGC-1	5.19E-20	0.472878678	0.527121322
TCCTCGAGTTCCAGCG-1	5.06E-17	0.001720546	0.998279454
CCTCATGAGATTGCAA-1	1.66E-06	1.49E-05	0.999983432
TACAAGCCAGAGGCAT-1	1.59E-27	8.40E-10	0.999999999
AACCATGTCGAATGGG-1	8.32E-17	2.18E-14	1
AGCGTATCAGTGCTCG-1	0.000292892	2.65E-18	0.999707108
ATAACGCCACGCTGAC-1	2.79E-11	1.47E-05	0.999985333
TTTATGCTCGTTAAGC-1	7.78E-16	6.13E-12	1
AGCCTCTAGAATCGTA-1	0.003462673	1.82E-05	0.996519079
CAACTTTCAGGATCCC-1	3.83E-08	1.58E-45	0.999999962
AACTCTTAGGCCATAG-1	1.65E-07	1.46E-16	0.999999835
AAAGTAGAGATATGCA-1	4.19E-15	3.77E-14	1
AAGCCTACAAGGCCCT-1	0.02020915	2.10E-13	0.97979085
AGCCCTTAGAGGTACC-1	3.74E-29	0.01440478	0.98559522
AACCATGCATTGCCGG-1	2.29E-06	3.10E-11	0.999997708
AAACCTGAGCGTGAGT-1	1.02E-08	8.18E-12	0.99999999
GCCAGGTAGATAGTCA-1	1.89E-28	1.02E-08	0.99999999
GCTGCTTAGTTATCGC-1	5.42E-26	1.57E-14	1
ACGCAGCAGAGGTAGA-1	1.20E-09	0.001076523	0.998923476
TTCGCCACAAGGCGTA-1	3.23E-07	9.58E-08	0.999999581
CGAACTAGTCGACTGC-1	3.64E-08	4.69E-15	0.999999964
GCGACCACAGGGCTTC-1	0.000353502	1.31E-26	0.999646498
AACTGGTGTGGAGAGG-1	5.39E-16	0.00033948	0.99966052
AGGCACCGTAATCCAC-1	7.36E-13	9.20E-05	0.999907991
TAAGGCTCAAGGTGTG-1	0.000182032	1.45E-06	0.999816515
ATCCGAATCACCCTCA-1	4.79E-14	5.98E-06	0.999994019
AGCCGACGTACTACAC-1	1.74E-09	0.000188491	0.999811507
GGGACCTAGAGTCGGT-1	3.51E-18	2.40E-17	1
CCATGGGTCTATCCCG-1	3.34E-19	1.96E-21	1
ATCAGCATCAGTTCTT-1	8.56E-16	0.000510804	0.999489196
CGACGTGAGCCGTGAA-1	3.72E-09	8.62E-05	0.999913833
ATGTCTTTCCGTACAA-1	6.10E-12	2.47E-11	1
ATATCGGTCAACACCA-1	2.05E-08	0.03143936	0.96856062
AAGGGTGAGCCGTTAT-1	1.83E-08	6.48E-11	0.999999982
GGAACGAAGGGTGAAA-1	1.73E-06	1.41E-20	0.999998271
TGAGCTAGTGTCTGAT-1	1.31E-15	3.79E-10	1
TTCTTGAGTAGCTTGT-1	3.27E-11	6.13E-19	1
TTAAGGCCATGAAAGT-1	1.61E-22	0.025536574	0.974463426
AGGAGACCAAATTCCG-1	3.45E-13	0.000387847	0.999612153
TACTCATCACGACTCG-1	1.68E-09	0.008077769	0.99192223
CTGATCCTCCGCTTGT-1	9.47E-16	1.39E-13	1
ACCTTCGAGCGTTGCC-1	8.18E-13	1.93E-07	0.999999807
ATTTCCACATATGGTC-1	1.70E-15	6.46E-06	0.999993541
CTGAATGCAGTCCTTC-1	4.48E-25	2.84E-22	1
GGCGAAACAGGTCCAC-1	8.64E-22	9.27E-17	1
CGTTCCAGTCAGTATC-1	1.11E-06	2.70E-24	0.999998891
TGAGCTAGTAGCCTCG-1	0.000454286	4.51E-09	0.99954571
ACTGGGCTCATCGCTC-1	2.27E-16	2.12E-29	1
GGCGTTGGTCTCACCT-1	0.000207015	2.56E-06	0.999790429
GTATGTGAGACATAAC-1	1.32E-12	0.000131889	0.999868111
TACTTCACACAGCTGC-1	1.83E-68	1.84E-85	1
CACAAACAGCTACCGC-1	1.76E-36	0.000845811	0.999154189
GGAATAAAGTTGGCTT-1	5.58E-27	5.46E-15	1
ATCTTACCATAACAAG-1	5.20E-41	2.12E-11	1
TAGGTCACAAACCCTA-1	5.94E-13	1.73E-24	1
ACATACGCAATGAAAC-1	8.03E-18	1.63E-23	1
TACCTTAGTAGGCATG-1	3.00E-31	1.97E-06	0.999998029
TTTGAGGAGTCTGTCA-1	6.18E-18	0.000203991	0.999796009
GCTAAACAGGGTCTCC-1	1.08E-17	0.001014641	0.998985359
CTTACATTCTGAAGGG-1	3.55E-13	2.01E-30	1
GGACCACAGTCACCCG-1	7.37E-06	3.09E-21	0.999992631
CAACAACTCGGCGCTA-1	4.94E-08	0.006448618	0.993551333
CGGGTCAAGTCCGTAT-1	1.81E-74	1.62E-12	1
TACTCTATCGGCCAGT-1	5.22E-18	0.009045531	0.990954469
ACACTCCAGGGATGGG-1	0.001563795	1.11E-25	0.998436205
TGCTATTAGTGCTGGA-1	1.10E-19	3.46E-06	0.999996543
CACCAGGAGCACGCCT-1	2.20E-11	8.47E-19	1
CCAATCCTCCAAATGC-1	3.10E-05	2.65E-24	0.999969012
CCACAAAAGTCACCCG-1	2.68E-05	9.83E-14	0.999973219
GGGTCTGCAGAGAGGG-1	2.42E-13	3.62E-39	1
GCGACCATCGTATTGG-1	1.46E-15	1.17E-10	1
CATTCTAAGGATAGCC-1	8.56E-16	0.000510804	0.999489196
AGGGCAAAGTAGTATG-1	8.62E-12	5.11E-05	0.999948887
TTTGGTTCAAGAGAGA-1	4.68E-19	0.001020556	0.998979444
GTATCTTTCCCACGGA-1	0.000775417	2.63E-17	0.999224583
CCCAGTTTCACCCTCA-1	0.000413908	4.57E-10	0.999586091
CAAGCGCAGCACTGCC-1	1.03E-07	4.11E-08	0.999999856
ACTTACTCAATCCAAC-1	0.007125036	1.97E-24	0.992874964
TTTAGTCTCCTAGGGC-1	4.67E-32	2.66E-25	1
AGTTCTTGTCTTTCGC-1	3.22E-76	0.107016176	0.892983824
GCTCTCAAGCGACTAG-1	1.71E-22	0.126139659	0.873860341
AACCATGTCAAACGGG-1	3.40E-15	1.54E-08	0.999999985
GCCGACAAGCTTGCGC-1	2.48E-07	0.000426529	0.999573223
TTCGCCAGTCAGCTGC-1	8.59E-10	1.46E-15	0.999999999
GTTTCATGTTACTACG-1	8.48E-23	2.25E-20	1
TGTCCCAAGTCGGGAT-1	2.06E-44	1.73E-15	1
TTAAGCGGTCTTCAAG-1	0.000868321	0.058649531	0.940482148
GGAAAGCCAAGCCTAT-1	1.03E-06	4.13E-22	0.999998966
AGAAATGGTAAGGATT-1	0.204615376	1.64E-09	0.795384622
CAGTACAAGAATGTTG-1	0.000730648	1.63E-21	0.999269352
GGAAGTGGTCCCAAGC-1	1.50E-14	2.94E-11	1
TGACAACAGTACGCGA-1	1.65E-11	0.000215122	0.999784877
ACCTTTACATTTGCGA-1	1.84E-21	1.21E-16	1
AAGACAAAGTGGCGTA-1	1.87E-14	5.26E-19	1
TGGTCTCTCTAATGGC-1	2.29E-08	2.29E-08	0.999999954
TCTGCTGCAGGAGGTT-1	9.16E-12	2.45E-15	1
TTGTTTGAGAGTGACC-1	9.42E-16	8.18E-08	0.999999918
TAATCTCAGAAACGCC-1	1.24E-28	9.39E-11	1
GATGAGGTCACCCTCA-1	1.86E-19	2.23E-10	1
CACTACCCAGGTCTCG-1	5.99E-21	3.09E-47	1
GATCGTAGTACTTGCA-1	3.06E-19	1.83E-07	0.999999817
GATCAGTCAAGGCTCC-1	2.89E-10	1.06E-07	0.999999893
ATTGTTCTCACCGGTG-1	3.52E-09	0.048936759	0.951063237
GTCATTTCAGTGCGAA-1	0.127479042	2.09E-06	0.872518868
AGATTGCTCCTCAGTC-1	5.36E-08	2.29E-08	0.999999924
ACTTGTTTCAAAGACA-1	1.79E-09	0.003079442	0.996920556
GCCAAATCAGGTCTCG-1	5.44E-08	1.32E-31	0.999999946
AGCAAGGCATAGTGGG-1	2.25E-08	5.77E-09	0.999999972
TCTATTGTCAAACAAG-1	5.30E-06	1.93E-24	0.999994699
AACTCCCAGCGTTTAC-1	0.102618192	3.81E-15	0.897381808
TATTACCAGTACTTGC-1	7.15E-11	9.44E-16	1
GTGCGACAGGAGGGTG-1	0.363694149	2.62E-13	0.636305851
TCTGAGAGTTATCACG-1	1.69E-06	2.28E-19	0.999998311
CATTCTATCGCGTAGC-1	3.09E-40	1.12E-05	0.999988797
ATACTCTGTTTCGCTC-1	0.001720011	6.60E-17	0.998279989
CCGGGATCACGCCTGA-1	1.89E-12	0.000410653	0.999589347
GTGAAGGTCTTCAACT-1	0.000149056	1.65E-10	0.999850944
GTTTCATAGGACACCA-1	2.30E-05	5.39E-05	0.999923095
TACTTGTTCCATGCGG-1	5.28E-19	8.06E-25	1
GAAGACGAGAAGTTCA-1	6.46E-12	2.22E-15	1
TTACCCGTCTGTGAAC-1	1.03E-18	7.42E-07	0.999999258
TTGAACGCACAGCTGC-1	4.93E-35	2.44E-37	1
GACCTGGTCGTGGACC-1	8.31E-28	4.44E-06	0.999995565
CATTTCAAGAGGTTAT-1	6.13E-19	3.27E-11	1
CCTAGCTTCTGACCTC-1	5.55E-16	8.62E-05	0.999913786
GAGCTTATCTACGGCG-1	4.63E-28	9.01E-10	0.999999999
TGCCCTAAGAAGCCGT-1	1.26E-08	4.68E-72	0.999999987
ACGGCCAGTATTTCTC-1	1.45E-31	4.62E-31	1
GTGCTTCGTATTCTCT-1	5.14E-23	2.76E-10	1
CATTCATGTACTTAGC-1	0.005256321	1.01E-29	0.994743679
CTTGGCTTCGATACAC-1	2.17E-07	1.24E-05	0.999987426
GAGACCCTCATTCACT-1	0.000297876	2.11E-13	0.999702124
GTTGCAAAGGCCGTAA-1	1.73E-11	6.71E-31	1
ATCCACCGTTCAGTAC-1	7.49E-24	0.00246065	0.99753935
CTGATCCTCGTAACCA-1	4.22E-08	0.02778854	0.972211418
ACACGATAGAGTAATC-1	0.000382119	9.77E-16	0.999617881
ACTGATGTCCGTCTAC-1	6.88E-30	1.71E-07	0.999999829
TGGTAGTCAGATTGCT-1	0.000822241	1.07E-10	0.999177759
GCGCAACGTCTCGAGC-1	1.53E-15	0.00171005	0.99828995
TCATTTGCAACCGCCA-1	3.83E-16	1.83E-07	0.999999817
ATCTTGTTCGCCCAGA-1	5.06E-25	8.17E-10	0.999999999
CCCTTCCTCGGAGTTT-1	4.64E-25	2.39E-11	1
CCCTCCTTCACCGGTG-1	0.000636817	2.11E-17	0.999363183
AACTCTTAGCGCCACT-1	1.68E-09	2.06E-25	0.999999998
GGGACAATCATAAGCC-1	9.18E-14	7.42E-11	1
TTGGTGAGTTACTTTC-1	2.64E-11	5.11E-05	0.999948909
AGAGTGGAGCAGGATC-1	1.48E-18	2.46E-55	1
GTCCCATAGGTCTCCG-1	2.25E-48	1.62E-19	1
TCATTTGCACTATGCA-1	2.14E-08	1.72E-11	0.999999979
GTTACAGGTTCAGACT-1	6.61E-05	6.02E-14	0.999933881
TTGGAACTCTTGAGGT-1	5.76E-11	0.001814501	0.998185498
ATCCGAATCGCAGCAC-1	2.25E-30	8.51E-06	0.999991495
GTTTAGGCAGACGAAC-1	7.90E-19	1.98E-16	1
GGATGGACATGTAGTC-1	0.000760166	7.38E-21	0.999239834
CAGCTAATCGGGCTCA-1	2.28E-08	3.84E-07	0.999999593
CGCCAAGAGACAAAGG-1	3.40E-05	2.39E-05	0.99994204
GGAACTTGTTAACGTC-1	4.57E-09	4.11E-08	0.999999954
CTTCATAGTACCGGCT-1	1.37E-11	1.01E-05	0.99998988
GTGCGACTCGGACAAG-1	7.41E-08	9.15E-10	0.999999925
TTAGTTCTCCACAGCG-1	1.92E-12	8.23E-08	0.999999918
TGGATACCAGAGGCTA-1	1.16E-07	0.203600045	0.796399839
GATTCAGTCAACACAC-1	9.14E-09	1.24E-10	0.999999991
GCATCTCTCATATCGG-1	1.35E-16	5.35E-30	1
TGAGAGGCAACACCGC-1	2.70E-44	4.37E-11	1
TGCGCAGGTAGGGACT-1	1.36E-32	5.34E-08	0.999999947
CCACCTAGTCCCTTGT-1	1.18E-19	0.000204407	0.999795593
AACCGCGGTCCAGTTA-1	0.000229993	2.29E-09	0.999770004
CAAGGCCAGGACCACA-1	0.114923768	1.37E-13	0.885076232
CTTCATACAGTCAGCC-1	7.45E-05	2.16E-06	0.999923312
AAGGAGCTCGGATCCG-1	2.56E-05	4.82E-08	0.999974393
CAGATCAGTTCAAGAA-1	6.15E-08	3.17E-54	0.999999939
AAGTTGCAGAAGTTCA-1	3.07E-37	4.65E-26	1
CAGGTGCCACCATGAT-1	8.21E-09	1.85E-07	0.999999807
AAAGTAGTCAGCTCGG-1	1.13E-35	3.32E-12	1
CTCCACAGTCGAGTTT-1	3.96E-54	0.005013547	0.994986453
ACCCAAACAGACAAAT-1	4.42E-14	7.66E-12	1
TACCTTAGTCGTAATC-1	1.67E-42	1.49E-14	1
TCTCTCTTCATCATTC-1	1.18E-07	1.13E-18	0.999999882
ATTTCCATCTTGTTAC-1	0.113342591	4.18E-15	0.886657409
TGAGACTCATCAGCAT-1	1.92E-06	1.21E-17	0.999998081
GTAATGCAGAGAACAG-1	3.05E-13	1.41E-12	1
GTGGTCGCAGGCTTAT-1	1.64E-07	1.05E-15	0.999999836
TAGTCAGGTCCTCTTG-1	2.06E-13	2.76E-11	1
TCACGAAAGTAGGCCA-1	0.000226149	5.77E-10	0.99977385
CGAACATCATGGATGG-1	0.003649829	3.64E-16	0.996350171
ATCGAACTCAGAGGAC-1	2.28E-15	2.17E-61	1
CGGAACCTCTCTTCCT-1	2.36E-08	0.287763856	0.71223612
TCGCTTGGTCCAGCCA-1	1.39E-07	1.15E-10	0.999999861
ATGTAGCTCCTCTACG-1	3.04E-25	6.39E-16	1
GGCGGTTTCACATACG-1	1.22E-30	2.59E-05	0.999974129
CTACTTATCACCGCAG-1	6.55E-09	7.40E-08	0.999999919
GGAATAACAGGTGCCT-1	3.42E-12	1.18E-10	1
TCCTTGGAGATGTCGG-1	0.00025549	4.79E-12	0.99974451
AGATGGGGTAGCGCAA-1	8.23E-08	1.92E-12	0.999999918
CCGTACTAGGGACTTG-1	2.29E-08	2.29E-08	0.999999954
CCAGACGAGCAATTAG-1	2.72E-27	0.002909178	0.997090822
CTAACTTAGACAATGT-1	3.40E-18	4.82E-19	1
TAAGGCTAGAGGACGG-1	1.04E-94	7.96E-39	1
ATCGTTTCAGAGAGGG-1	9.14E-05	1.22E-10	0.999908575
ATGCGGCAGGTAGACC-1	3.65E-11	1.99E-07	0.999999801
TATCGCCCAGATAATG-1	9.14E-18	0.142216797	0.857783203
GAGACCCTCAGTACAC-1	1.20E-07	9.75E-55	0.99999988
TGCTTGCTCTCGGCAG-1	0.001824857	2.16E-18	0.998175143
TATGCCCAGATGCCTT-1	0.010221516	3.57E-32	0.989778484
CAACTAGTCGTTGGAT-1	3.79E-08	9.43E-33	0.999999962
CAGTATGAGTGGAGTC-1	7.84E-12	1.00E-40	1
TTCGACCGTTGTAGCT-1	6.58E-08	1.10E-19	0.999999934
GTAGGGATCGTTGCAA-1	0.152720124	1.16E-11	0.847279876
GTAGCCGCAACGCACC-1	2.21E-25	1.28E-13	1
TTTCGGCAGCCGACTC-1	4.93E-15	1.88E-19	1
TACTCCGGTACTCGCG-1	4.62E-14	9.15E-09	0.999999991
CTTCAGCGTGTCCGAC-1	1.37E-11	1.67E-08	0.999999983
AGCTCTCAGAAACCGC-1	0.022254856	3.51E-12	0.977745144
GAACTTGGTACTACAC-1	1.90E-37	1.43E-18	1
AAACGGGAGAGTGACC-1	1.43E-11	1.49E-57	1
AAGATCCGTGAATATG-1	8.18E-12	8.18E-12	1
[truncated: 640 more rows]
